# Supplementary material for: Childhood maltreatment and health in the UK Biobank: triangulation of outcome-wide and polygenic risk score analyses
Source: BMC Med. 2024 Mar 25;22:135. doi: 10.1186/s12916-024-03360-9 (PMC10962116; doi:10.1186/s12916-024-03360-9)
Supplement: Supplementary file 1 — Additional file 1. Supplemental tables. Table S1. Coding of Five Types of Childhood Maltreatment from the Childhood Trauma Screener Validation Study [74]. Table S2. List of Study Outcomes Based on Carey et al. (2022) Factor Analysis Loadings [66]. Table S3A. List of Non-Outcome Study Variables Included in Multiple Imputation Model. Table S3B. Distribution of 'Prefer Not to Say' Responses Across Maltreatment Types by Number of 'Prefer Not to Say' Responses. Table S3C. Distribution of Responses to Maltreatment Questions Before and After Imputation. Table S4. Comparison of UK Biobank Mental Health Questionnaire Respondents and Non-Respondents. Table S5. Observational Outcome-Wide Analysis of Childhood Maltreatment Categorical Count on Outcomes in Adulthood. Table S6. Observational Outcome-Wide Analysis of Childhood Maltreatment Trend Test on Health Outcomes in Adulthood. Table S7. Summary of Significance of Results by Health Theme for Outcome-Wide Analyses (Overall and Sex-Stratified). Table S8. Observational Outcome-Wide Analysis of Childhood Maltreatment on Health Outcomes in Adulthood (Females Only). Table S9. Observational Outcome-Wide Analysis of Childhood Maltreatment on Health Outcomes in Adulthood (Males Only). Table S10. Genetic Outcome-Wide Analysis of Childhood Maltreatment Polygenic Risk Score (P-Value Threshold 5e-08) on Outcomes in Adulthood. Table S11. Genetic Outcome-Wide Analysis of Childhood Maltreatment Polygenic Risk Score (P-Value Threshold 0.5) on Health Outcomes in Adulthood. Table S12. Genetic Outcome-Wide Analysis of Childhood Maltreatment Polygenic Risk Score on Health Outcomes in Adulthood (Females Only). Table S13. Genetic Outcome-Wide Analysis of Childhood Maltreatment Polygenic Risk Score on Health Outcomes in Adulthood (Males Only). [file 12916_2024_3360_MOESM1_ESM.xlsx]

## Sheet: S1 Maltreatment Coding
Table S1: Coding of Five Types of Childhood Maltreatment from the Childhood Trauma Screener Validation Study
Type of Maltreatment	Question	Reported Frequency
	When I was growing up…	Never true	Rarely true	Sometimes true	Often true	Very often true
Physical Abuse	People in my family hit me so hard that it left me with bruises or marks.			X	X	X
Physical Neglect	There was someone to take me to the doctor if I needed it.	X	X
Emotional Abuse	I felt that someone in my family hated me.			X	X	X
Emotional Neglect	I felt loved.	X	X
Sexual Abuse	Someone molested me (sexually).		X	X	X	X
Any reported frequency marked by an ‘X’ is considered endorsement of exposure to that type of maltreatment.

## Sheet: S2 Study Outcomes
Table S2: List of Study Outcomes Based on Carey et al. (2022) Factor Analysis Loadings
Theme	Variable	Assessment	UKBB Field	Question Asked to Participant	Question Dependencies	In Observational Outcome-Wide Analysis? N if no	In Genetic Outcome-Wide Analysis? N if no	Link to Description
Alcohol, Drugs, Sex, and Lifestyle	Time outdoors in summer (SR)	Initial	X1050	In a typical DAY in summer, how many hours do you spend outdoors?				https://biobank.ndph.ox.ac.uk/showcase/field.cgi?id=1050
Alcohol, Drugs, Sex, and Lifestyle	Time outdoors in winter (SR)	Initial	X1060	In a typical DAY in winter, how many hours do you spend outdoors?				https://biobank.ndph.ox.ac.uk/showcase/field.cgi?id=1060
Alcohol, Drugs, Sex, and Lifestyle	Time spent watching TV (SR)	Initial	X1070	In a typical DAY, how many hours do you spend watching TV? (Put 0 if you do not spend any time doing it)				https://biobank.ndph.ox.ac.uk/showcase/field.cgi?id=1070
Alcohol, Drugs, Sex, and Lifestyle	Time spent using computer (SR)	Initial	X1080	In a typical DAY, how many hours do you spend using the computer? (Do not include using a computer at work; put 0 if you do not spend any time doing it)				https://biobank.ndph.ox.ac.uk/showcase/field.cgi?id=1080
Alcohol, Drugs, Sex, and Lifestyle	Drive faster than speed limit most of the time (SR)	Initial	X1100	How often do you drive faster than the speed limit on the motorway?				https://biobank.ndph.ox.ac.uk/showcase/field.cgi?id=1100
Alcohol, Drugs, Sex, and Lifestyle	Length of mobile phone use: never (SR)	Initial	X1110	For approximately how many years have you been using a mobile phone at least once per week to make or receive calls?				https://biobank.ndph.ox.ac.uk/showcase/field.cgi?id=1110
Alcohol, Drugs, Sex, and Lifestyle	Weekly usage of cell in last 3 months: 4 or more hours (SR)	Initial	X1120	Over the last 3 months, on average how much time per week did you spend making or receiving calls on a mobile phone?	Included only those who indicated they used a mobile phone at least once per week in the past and those who did not know whether they had used a mobile phone or not			https://biobank.ndph.ox.ac.uk/showcase/field.cgi?id=1120
Alcohol, Drugs, Sex, and Lifestyle	Hands-free/speakerphone use with cell in last 3 months: at least half the time (SR)	Initial	X1130	Over the last 3 months, how often have you used a hands-free device/speakerphone when making or receiving calls on your mobile?	Included only those who indicated they used a mobile phone at least once per week in the past and those who did not know whether they had used a mobile phone or not			https://biobank.ndph.ox.ac.uk/showcase/field.cgi?id=1130
Alcohol, Drugs, Sex, and Lifestyle	Alcohol intake frequency: 3 or more times per week (SR)	Initial	X1558	About how often do you drink alcohol?				https://biobank.ndph.ox.ac.uk/showcase/field.cgi?id=1558
Alcohol, Drugs, Sex, and Lifestyle	Weekly red wine intake (SR)	Initial	X1568	In an average WEEK, how many glasses of RED wine would you drink? (There are six glasses in an average bottle)	Must have indicated they drink alcohol more often than once or twice a week			https://biobank.ndph.ox.ac.uk/showcase/field.cgi?id=1568
Alcohol, Drugs, Sex, and Lifestyle	Weekly champagne/white wine intake (SR)	Initial	X1578	In an average WEEK, how many glasses of WHITE wine or champagne would you drink? (There are six glasses in an average bottle)	Must have indicated they drink alcohol more often than once or twice a week			https://biobank.ndph.ox.ac.uk/showcase/field.cgi?id=1578
Alcohol, Drugs, Sex, and Lifestyle	Weekly beer/cider intake (SR)	Initial	X1588	In an average WEEK, how many pints of beer or cider would you drink? (Include bitter, lager, stout, ale, Guinness)	Must have indicated they drink alcohol more often than once or twice a week			https://biobank.ndph.ox.ac.uk/showcase/field.cgi?id=1588
Alcohol, Drugs, Sex, and Lifestyle	Weekly spirits intake (SR)	Initial	X1598	In an average WEEK, how many measures of spirits or liqueurs would you drink? (there are 25 standard measures in a normal sized bottle; spirits include drinks such as whisky, gin, rum, vodka, brandy)	Must have indicated they drink alcohol more often than once or twice a week			https://biobank.ndph.ox.ac.uk/showcase/field.cgi?id=1598
Alcohol, Drugs, Sex, and Lifestyle	Alcohol intake vs. 10 years ago (SR)	Initial	X1628	Compared to 10 years ago, do you drink?	Must have indicated they drink alcohol			https://biobank.ndph.ox.ac.uk/showcase/field.cgi?id=1628
Alcohol, Drugs, Sex, and Lifestyle	Ever smoked (SR)	Initial	X20160	Derived using variables "Current tobacco smoking" and "Past tobacco smoking"				https://biobank.ndph.ox.ac.uk/showcase/field.cgi?id=20160
Alcohol, Drugs, Sex, and Lifestyle	Risk taking (SR)	Initial	X2040	Would you describe yourself as someone who takes risks?				https://biobank.ndph.ox.ac.uk/showcase/field.cgi?id=2040
Alcohol, Drugs, Sex, and Lifestyle	Ever addicted to substance/behavior (SR)	MH FU	X20401	Have you been addicted to or dependent on one or more things, including substances (not cigarettes/coffee) or behaviours (such as gambling)?			N	https://biobank.ndph.ox.ac.uk/showcase/field.cgi?id=20401
Alcohol, Drugs, Sex, and Lifestyle	Typical drinking day, amount alcohol drunk: 5 or more drinks (SR)	MH FU	X20403	In the next two questions, a "drink" is defined as one unit of alcohol. How many drinks containing alcohol do you have on a typical day when you are drinking?	Excluded those who indicated never drinking alcohol		N	https://biobank.ndph.ox.ac.uk/showcase/field.cgi?id=20403
Alcohol, Drugs, Sex, and Lifestyle	Ever had person concerned about alcohol consumption: no (SR)	MH FU	X20405_0	Has a relative or friend or a doctor or another health worker been concerned about your drinking or suggested you cut down?			N	https://biobank.ndph.ox.ac.uk/showcase/field.cgi?id=20405
Alcohol, Drugs, Sex, and Lifestyle	Ever been injured or injured someone else through drinking: no (SR)	MH FU	X20411_0	Have you or someone else been injured as a result of your drinking?			N	https://biobank.ndph.ox.ac.uk/showcase/field.cgi?id=20411
Alcohol, Drugs, Sex, and Lifestyle	Alcohol drinking frequency: 4 or more times per week (SR)	MH FU	X20414	How often do you have a drink containing alcohol?			N	https://biobank.ndph.ox.ac.uk/showcase/field.cgi?id=20414
Alcohol, Drugs, Sex, and Lifestyle	Frequency consumes 6+ units alcohol: weekly or more often (SR)	MH FU	X20416	In the next two questions, a "drink" is defined as one unit of alcohol. How often do you have six or more drinks on one occasion?	Excluded those who indicated never drinking alcohol		N	https://biobank.ndph.ox.ac.uk/showcase/field.cgi?id=20416
Alcohol, Drugs, Sex, and Lifestyle	Ever taken cannabis (SR)	MH FU	X20453	Have you taken CANNABIS (marijuana, grass, hash, ganja, blow, draw, skunk, weed, spliff, dope), even if it was a long time ago?			N	https://biobank.ndph.ox.ac.uk/showcase/field.cgi?id=20453
Alcohol, Drugs, Sex, and Lifestyle	Age at first sexual intercourse (SR)	Initial	X2139	What was your age when you first had sexual intercourse? (Sexual intercourse includes vaginal, oral or anal intercourse)				https://biobank.ndph.ox.ac.uk/showcase/field.cgi?id=2139
Alcohol, Drugs, Sex, and Lifestyle	Lifetime number of sexual partners (SR)	Initial	X2149	About how many sexual partners have you had in your lifetime?	Excluded those who indicated they never had sexual intercourse			https://biobank.ndph.ox.ac.uk/showcase/field.cgi?id=2149
Alcohol, Drugs, Sex, and Lifestyle	Ever had same-sex intercourse (SR)	Initial	X2159	"Have you ever had sexual intercourse with someone of the same sex?	Excluded those who indicated they never had sexual intercourse			https://biobank.ndph.ox.ac.uk/showcase/field.cgi?id=2159
Alcohol, Drugs, Sex, and Lifestyle	Plays computer games: often (SR)	Initial	X2237	Do you play computer games?				https://biobank.ndph.ox.ac.uk/showcase/field.cgi?id=2237
Alcohol, Drugs, Sex, and Lifestyle	Tobacco: ex-smoker (SR)	Work Envt FU	X22506_113	Do you smoke tobacco now?			N	https://biobank.ndph.ox.ac.uk/showcase/field.cgi?id=22506
Alcohol, Drugs, Sex, and Lifestyle	Activity: pub or social club (SR)	Initial	X6160_2	Which of the following do you attend once a week or more often? (You can select more than one)				https://biobank.ndph.ox.ac.uk/showcase/field.cgi?id=6160
Alcohol, Drugs, Sex, and Lifestyle	Activity: religious group (SR)	Initial	X6160_3	Which of the following do you attend once a week or more often? (You can select more than one)				https://biobank.ndph.ox.ac.uk/showcase/field.cgi?id=6160
Alcohol, Drugs, Sex, and Lifestyle	Activity: adult education class (SR)	Initial	X6160_4	Which of the following do you attend once a week or more often? (You can select more than one)				https://biobank.ndph.ox.ac.uk/showcase/field.cgi?id=6160
Alcohol, Drugs, Sex, and Lifestyle	Activity: other group (SR)	Initial	X6160_5	Which of the following do you attend once a week or more often? (You can select more than one)				https://biobank.ndph.ox.ac.uk/showcase/field.cgi?id=6160
Body Composition and Weight	Usual side of head for cell use: left (SR)	Initial	X1150_1	On what side of the head do you usually use a mobile phone?	Included only those who indicated they used a mobile phone at least once per week in the past and those who did not know whether they had used a mobile phone or not			https://biobank.ndph.ox.ac.uk/showcase/field.cgi?id=1150
Body Composition and Weight	Usual side of head for cell use: right (SR)	Initial	X1150_2	On what side of the head do you usually use a mobile phone?	Included only those who indicated they used a mobile phone at least once per week in the past and those who did not know whether they had used a mobile phone or not			https://biobank.ndph.ox.ac.uk/showcase/field.cgi?id=1150
Body Composition and Weight	Handedness: right (SR)	Initial	X1707_1	Are you right or left handed?				https://biobank.ndph.ox.ac.uk/showcase/field.cgi?id=1707
Body Composition and Weight	Sitting height (LAB)	Initial	X20015	Distance from rump to crown when sitting				https://biobank.ndph.ox.ac.uk/showcase/field.cgi?id=20015
Body Composition and Weight	BMI (LAB)	Initial	X21001	Constructed from height and weight measured during the initial Assessment Centre visit				https://biobank.ndph.ox.ac.uk/showcase/field.cgi?id=21001
Body Composition and Weight	Weight change compared with 1 year ago (SR)	Initial	X2306	Compared with one year ago, has your weight changed?				https://biobank.ndph.ox.ac.uk/showcase/field.cgi?id=2306
Body Composition and Weight	Impedance, whole body (LAB)	Initial	X23106	Body composition estimation by impedance measurement				https://biobank.ndph.ox.ac.uk/showcase/field.cgi?id=23106
Body Composition and Weight	Waist circumference (LAB)	Initial	X48	Waist circumference				https://biobank.ndph.ox.ac.uk/showcase/field.cgi?id=48
Body Composition and Weight	Hip circumference (LAB)	Initial	X49	Hip circumference				https://biobank.ndph.ox.ac.uk/showcase/field.cgi?id=49
Body Composition and Weight	Standing height (LAB)	Initial	X50	Standing height was measured using a Seca 202 device				https://biobank.ndph.ox.ac.uk/showcase/field.cgi?id=50
Cardiovascular and Diabetes	Pulse rate (LAB)	Initial	X102	Measured during the automated blood pressure readings				https://biobank.ndph.ox.ac.uk/showcase/field.cgi?id=102
Cardiovascular and Diabetes	High cholesterol (SR)	Initial	X20002_1473	“In the touch screen you selected that you have been told by a doctor that you have other serious illnesses or disabilities, could you now tell me what they are?”				https://biobank.ndph.ox.ac.uk/showcase/field.cgi?id=20002
Cardiovascular and Diabetes	Medication: lisinopril (SR)	Initial	X20003_1140860696	In the touch screen you said you are taking regular prescription medications. Can you now tell me what these are?				https://biobank.ndph.ox.ac.uk/showcase/field.cgi?id=20003
Cardiovascular and Diabetes	Medication: ramipril (SR)	Initial	X20003_1140860806	In the touch screen you said you are taking regular prescription medications. Can you now tell me what these are?				https://biobank.ndph.ox.ac.uk/showcase/field.cgi?id=20003
Cardiovascular and Diabetes	Simvastatin (SR)	Initial	X20003_1140861958	In the touch screen you said you are taking regular prescription medications. Can you now tell me what these are?				https://biobank.ndph.ox.ac.uk/showcase/field.cgi?id=20003
Cardiovascular and Diabetes	Medication: atenolol (SR)	Initial	X20003_1140866738	In the touch screen you said you are taking regular prescription medications. Can you now tell me what these are?				https://biobank.ndph.ox.ac.uk/showcase/field.cgi?id=20003
Cardiovascular and Diabetes	Aspirin (SR)	Initial	X20003_1140868226	In the touch screen you said you are taking regular prescription medications. Can you now tell me what these are?				https://biobank.ndph.ox.ac.uk/showcase/field.cgi?id=20003
Cardiovascular and Diabetes	Medication: bisoprolol (SR)	Initial	X20003_1140879760	In the touch screen you said you are taking regular prescription medications. Can you now tell me what these are?				https://biobank.ndph.ox.ac.uk/showcase/field.cgi?id=20003
Cardiovascular and Diabetes	Medication: doxazosin (SR)	Initial	X20003_1140879778	In the touch screen you said you are taking regular prescription medications. Can you now tell me what these are?				https://biobank.ndph.ox.ac.uk/showcase/field.cgi?id=20003
Cardiovascular and Diabetes	Medication: amlodipine (SR)	Initial	X20003_1140879802	In the touch screen you said you are taking regular prescription medications. Can you now tell me what these are?				https://biobank.ndph.ox.ac.uk/showcase/field.cgi?id=20003
Cardiovascular and Diabetes	Medication: perindopril (SR)	Initial	X20003_1140888560	In the touch screen you said you are taking regular prescription medications. Can you now tell me what these are?				https://biobank.ndph.ox.ac.uk/showcase/field.cgi?id=20003
Cardiovascular and Diabetes	Medication: atorvastatin (SR)	Initial	X20003_1141146234	In the touch screen you said you are taking regular prescription medications. Can you now tell me what these are?				https://biobank.ndph.ox.ac.uk/showcase/field.cgi?id=20003
Cardiovascular and Diabetes	Medication: candesartan cilexetil (SR)	Initial	X20003_1141156836	In the touch screen you said you are taking regular prescription medications. Can you now tell me what these are?				https://biobank.ndph.ox.ac.uk/showcase/field.cgi?id=20003
Cardiovascular and Diabetes	Medication: bendroflumethiazide (SR)	Initial	X20003_1141194794	In the touch screen you said you are taking regular prescription medications. Can you now tell me what these are?				https://biobank.ndph.ox.ac.uk/showcase/field.cgi?id=20003
Cardiovascular and Diabetes	Doctor dx. diabetes (SR)	Initial	X2443	Has a doctor ever told you that you have diabetes?				https://biobank.ndph.ox.ac.uk/showcase/field.cgi?id=2443
Cardiovascular and Diabetes	Diastolic blood pressure (LAB)	Initial	X4079	Two measures of blood pressure were taken a few moments apart				https://biobank.ndph.ox.ac.uk/showcase/field.cgi?id=4079
Cardiovascular and Diabetes	Systolic blood pressure (LAB)	Initial	X4080	Blood pressure, automated reading, systolic				https://biobank.ndph.ox.ac.uk/showcase/field.cgi?id=4080
Cardiovascular and Diabetes	Angina pectoris (HOSP)	Misc.	X41202_I20	Recorded across all their hospital inpatient records				https://biobank.ndph.ox.ac.uk/showcase/field.cgi?id=41202
Cardiovascular and Diabetes	Acute myocardial infarction (HOSP)	Misc.	X41202_I21	Recorded across all their hospital inpatient records				https://biobank.ndph.ox.ac.uk/showcase/field.cgi?id=41202
Cardiovascular and Diabetes	Chronic ischaemic heart disease (HOSP)	Misc.	X41202_I25	Recorded across all their hospital inpatient records				https://biobank.ndph.ox.ac.uk/showcase/field.cgi?id=41202
Cardiovascular and Diabetes	Atrial fibrillation and flutter (HOSP)	Misc.	X41202_I48	Recorded across all their hospital inpatient records				https://biobank.ndph.ox.ac.uk/showcase/field.cgi?id=41202
Cardiovascular and Diabetes	Doctor dx. heart: heart attack (SR)	Initial	X6150_1	Has a doctor ever told you that you have had any of the following conditions? (You can select more than one answer)				https://biobank.ndph.ox.ac.uk/showcase/field.cgi?id=6150
Cardiovascular and Diabetes	Doctor dx. heart: angina (SR)	Initial	X6150_2	Has a doctor ever told you that you have had any of the following conditions? (You can select more than one answer)				https://biobank.ndph.ox.ac.uk/showcase/field.cgi?id=6150
Cardiovascular and Diabetes	Doctor dx. heart: high blood pressure (SR)	Initial	X6150_4	Has a doctor ever told you that you have had any of the following conditions? (You can select more than one answer)				https://biobank.ndph.ox.ac.uk/showcase/field.cgi?id=6150
Diet and Supplements	Cooked veggie intake (SR)	Initial	X1289	On average how many heaped tablespoons of COOKED vegetables would you eat per DAY? (Do not include potatoes; put '0' if you do not eat any)				https://biobank.ndph.ox.ac.uk/showcase/field.cgi?id=1289
Diet and Supplements	Salad/raw veggie intake (SR)	Initial	X1299	On average how many heaped tablespoons of SALAD or RAW vegetables would you eat per DAY? (Include lettuce, tomato in sandwiches; put '0' if you do not eat any)				https://biobank.ndph.ox.ac.uk/showcase/field.cgi?id=1299
Diet and Supplements	Fresh fruit intake (SR)	Initial	X1309	About how many pieces of FRESH fruit would you eat per DAY? (Count one apple, one banana, 10 grapes etc as one piece; put '0' if you do not eat any)				https://biobank.ndph.ox.ac.uk/showcase/field.cgi?id=1309
Diet and Supplements	Dried fruit intake (SR)	Initial	X1319	About how many pieces of DRIED fruit would you eat per DAY? (Count one prune, one dried apricot, 10 raisins as one piece; put '0' if you do not eat any)				https://biobank.ndph.ox.ac.uk/showcase/field.cgi?id=1319
Diet and Supplements	Oily fish intake: never (SR)	Initial	X1329	How often do you eat oily fish? (e.g. sardines, salmon, mackerel, herring)				https://biobank.ndph.ox.ac.uk/showcase/field.cgi?id=1329
Diet and Supplements	Non-oily fish intake: never (SR)	Initial	X1339	How often do you eat other types of fish? (e.g. cod, tinned tuna, haddock)				https://biobank.ndph.ox.ac.uk/showcase/field.cgi?id=1339
Diet and Supplements	Processed meat intake: 2 or more times per week (SR)	Initial	X1349	How often do you eat processed meats (such as bacon, ham, sausages, meat pies, kebabs, burgers, chicken nuggets)?				https://biobank.ndph.ox.ac.uk/showcase/field.cgi?id=1349
Diet and Supplements	Poultry intake: never (SR)	Initial	X1359	How often do you eat chicken, turkey or other poultry? (Do not count processed meats)				https://biobank.ndph.ox.ac.uk/showcase/field.cgi?id=1359
Diet and Supplements	Cheese intake: 5 or more times per week (SR)	Initial	X1408	How often do you eat cheese? (Include cheese in pizzas, quiches, cheese sauce etc)	Excluded those who indicated they never eat dairy products			https://biobank.ndph.ox.ac.uk/showcase/field.cgi?id=1408
Diet and Supplements	Type of milk mainly used: full cream (SR)	Initial	X1418_1	What type of milk do you mainly use?				https://biobank.ndph.ox.ac.uk/showcase/field.cgi?id=1418
Diet and Supplements	Type of milk mainly used: skim (SR)	Initial	X1418_3	What type of milk do you mainly use?				https://biobank.ndph.ox.ac.uk/showcase/field.cgi?id=1418
Diet and Supplements	Type of milk mainly used: soya (SR)	Initial	X1418_4	What type of milk do you mainly use?				https://biobank.ndph.ox.ac.uk/showcase/field.cgi?id=1418
Diet and Supplements	Type of spread mainly used: butter (SR)	Initial	X1428_1	What type of spread do you mainly use?				https://biobank.ndph.ox.ac.uk/showcase/field.cgi?id=1428
Diet and Supplements	Bread intake (SR)	Initial	X1438	How many slices of bread do you eat each WEEK?				https://biobank.ndph.ox.ac.uk/showcase/field.cgi?id=1438
Diet and Supplements	Type of bread mainly used: white (SR)	Initial	X1448_1	What type of bread do you mainly eat?	Excluded those who indicated that they do not eat bread or that they eat less than one slice each week			https://biobank.ndph.ox.ac.uk/showcase/field.cgi?id=1448
Diet and Supplements	Cereal intake (SR)	Initial	X1458	How many bowls of cereal do you eat a WEEK?				https://biobank.ndph.ox.ac.uk/showcase/field.cgi?id=1458
Diet and Supplements	Type of cereal mainly used: biscuit cereal (SR)	Initial	X1468_2	What type of cereal do you mainly eat?	Excluded those who indicated that they do not eat cereal or that they eat less than one bowl of cereal each week			https://biobank.ndph.ox.ac.uk/showcase/field.cgi?id=1468
Diet and Supplements	Type of cereal mainly used: oat cereal (SR)	Initial	X1468_3	What type of cereal do you mainly eat?	Excluded those who indicated that they do not eat cereal or that they eat less than one bowl of cereal each week			https://biobank.ndph.ox.ac.uk/showcase/field.cgi?id=1468
Diet and Supplements	Type of cereal mainly used: muesli (SR)	Initial	X1468_4	What type of cereal do you mainly eat?	Excluded those who indicated that they do not eat cereal or that they eat less than one bowl of cereal each week			https://biobank.ndph.ox.ac.uk/showcase/field.cgi?id=1468
Diet and Supplements	Salt added to food: usually/always (SR)	Initial	X1478	Do you add salt to your food? (Do not include salt used in cooking)				https://biobank.ndph.ox.ac.uk/showcase/field.cgi?id=1478
Diet and Supplements	Coffee intake (SR)	Initial	X1498	How many cups of coffee do you drink each DAY? (Include decaffeinated coffee)				https://biobank.ndph.ox.ac.uk/showcase/field.cgi?id=1498
Diet and Supplements	Type of coffee mainly used: decaf (SR)	Initial	X1508_1	What type of coffee do you usually drink?	Must have indicated that they drank at least some coffee each day			https://biobank.ndph.ox.ac.uk/showcase/field.cgi?id=1508
Diet and Supplements	Type of coffee mainly used: instant (SR)	Initial	X1508_2	What type of coffee do you usually drink?	Must have indicated that they drank at least some coffee each day			https://biobank.ndph.ox.ac.uk/showcase/field.cgi?id=1508
Diet and Supplements	Type of coffee mainly used: ground (SR)	Initial	X1508_3	What type of coffee do you usually drink?	Must have indicated that they drank at least some coffee each day			https://biobank.ndph.ox.ac.uk/showcase/field.cgi?id=1508
Diet and Supplements	Water intake (SR)	Initial	X1528	How many glasses of water do you drink each DAY?				https://biobank.ndph.ox.ac.uk/showcase/field.cgi?id=1528
Diet and Supplements	Major diet changes in last 5 years due to illness (SR)	Initial	X1538_1	Have you made any major changes to your diet in the last 5 years?				https://biobank.ndph.ox.ac.uk/showcase/field.cgi?id=1538
Diet and Supplements	Major diet changes in last 5 years due to non-illness reasons (SR)	Initial	X1538_2	Have you made any major changes to your diet in the last 5 years?				https://biobank.ndph.ox.ac.uk/showcase/field.cgi?id=1538
Diet and Supplements	Variation in diet: never/rarely (SR)	Initial	X1548	Does your diet vary much from week to week?				https://biobank.ndph.ox.ac.uk/showcase/field.cgi?id=1548
Diet and Supplements	Medication: multivitamins (SR)	Initial	X20003_1140852976	In the touch screen you said you are taking regular prescription medications. Can you now tell me what these are?				https://biobank.ndph.ox.ac.uk/showcase/field.cgi?id=20003
Diet and Supplements	Medication: cod liver oil capsule (SR)	Initial	X20003_1140909674	In the touch screen you said you are taking regular prescription medications. Can you now tell me what these are?				https://biobank.ndph.ox.ac.uk/showcase/field.cgi?id=20003
Diet and Supplements	Medication: evening primrose oil (SR)	Initial	X20003_1140916682	In the touch screen you said you are taking regular prescription medications. Can you now tell me what these are?				https://biobank.ndph.ox.ac.uk/showcase/field.cgi?id=20003
Diet and Supplements	Medication: glucosamine product (SR)	Initial	X20003_1141188442	In the touch screen you said you are taking regular prescription medications. Can you now tell me what these are?				https://biobank.ndph.ox.ac.uk/showcase/field.cgi?id=20003
Diet and Supplements	Medication: chondroitin product (SR)	Initial	X20003_1187	In the touch screen you said you are taking regular prescription medications. Can you now tell me what these are?				https://biobank.ndph.ox.ac.uk/showcase/field.cgi?id=20003
Diet and Supplements	Medication: omega-3/fish oil supplement (SR)	Initial	X20003_1193	In the touch screen you said you are taking regular prescription medications. Can you now tell me what these are?				https://biobank.ndph.ox.ac.uk/showcase/field.cgi?id=20003
Diet and Supplements	Number of diet questionnaires completed (ADMIN)	Initial	X20077		Must have responded to diet questionnaire		N	https://biobank.ndph.ox.ac.uk/showcase/field.cgi?id=20077
Diet and Supplements	Recent poor appetite or overeating: over half the days (SR)	MH FU	X20511	Over the last 2 weeks, how often have you been bothered by any of the following problems? [depressive symptoms] Poor appetite or overeating			N	https://biobank.ndph.ox.ac.uk/showcase/field.cgi?id=20511
Diet and Supplements	Does not eat sugar (SR)	Initial	X6144_4	Which of the following do you NEVER eat? (You can select more than one answer)				https://biobank.ndph.ox.ac.uk/showcase/field.cgi?id=6144
Diet and Supplements	Supplement: vitamin A (SR)	Initial	X6155_1	Do you regularly take any of the following? (You can select more than one answer)				https://biobank.ndph.ox.ac.uk/showcase/field.cgi?id=6155
Diet and Supplements	Supplement: vitamin B (SR)	Initial	X6155_2	Do you regularly take any of the following? (You can select more than one answer)				https://biobank.ndph.ox.ac.uk/showcase/field.cgi?id=6155
Diet and Supplements	Supplement: vitamin C (SR)	Initial	X6155_3	Do you regularly take any of the following? (You can select more than one answer)				https://biobank.ndph.ox.ac.uk/showcase/field.cgi?id=6155
Diet and Supplements	Supplement: vitamin D (SR)	Initial	X6155_4	Do you regularly take any of the following? (You can select more than one answer)				https://biobank.ndph.ox.ac.uk/showcase/field.cgi?id=6155
Diet and Supplements	Supplement: vitamin E (SR)	Initial	X6155_5	Do you regularly take any of the following? (You can select more than one answer)				https://biobank.ndph.ox.ac.uk/showcase/field.cgi?id=6155
Diet and Supplements	Supplement: folic acid/folate/B9 (SR)	Initial	X6155_6	Do you regularly take any of the following? (You can select more than one answer)				https://biobank.ndph.ox.ac.uk/showcase/field.cgi?id=6155
Diet and Supplements	Supplement: multivitamins/minerals (SR)	Initial	X6155_7	Do you regularly take any of the following? (You can select more than one answer)				https://biobank.ndph.ox.ac.uk/showcase/field.cgi?id=6155
Diet and Supplements	Supplement: fish oil (SR)	Initial	X6179_1	Do you regularly take any of the following? (You can select more than one answer)				https://biobank.ndph.ox.ac.uk/showcase/field.cgi?id=6179
Diet and Supplements	Suppplement: glucosamine (SR)	Initial	X6179_2	Do you regularly take any of the following? (You can select more than one answer)				https://biobank.ndph.ox.ac.uk/showcase/field.cgi?id=6179
Diet and Supplements	Supplement: calcium (SR)	Initial	X6179_3	Do you regularly take any of the following? (You can select more than one answer)				https://biobank.ndph.ox.ac.uk/showcase/field.cgi?id=6179
Diet and Supplements	Supplement: zinc (SR)	Initial	X6179_4	Do you regularly take any of the following? (You can select more than one answer)				https://biobank.ndph.ox.ac.uk/showcase/field.cgi?id=6179
Diet and Supplements	Supplement: iron (SR)	Initial	X6179_5	Do you regularly take any of the following? (You can select more than one answer)				https://biobank.ndph.ox.ac.uk/showcase/field.cgi?id=6179
Diet and Supplements	Supplement selenium (SR)	Initial	X6179_6	Do you regularly take any of the following? (You can select more than one answer)				https://biobank.ndph.ox.ac.uk/showcase/field.cgi?id=6179
Digestive, Bowel, and Abdomen	Gastro-oesophageal reflux (SR)	Initial	X20002_1138	In the touch screen you selected that you have been told by a doctor that you have other serious illnesses or disabilities, could you now tell me what they are?				https://biobank.ndph.ox.ac.uk/showcase/field.cgi?id=20002
Digestive, Bowel, and Abdomen	Hiatus hernia (SR)	Initial	X20002_1474	In the touch screen you selected that you have been told by a doctor that you have other serious illnesses or disabilities, could you now tell me what they are?				https://biobank.ndph.ox.ac.uk/showcase/field.cgi?id=20002
Digestive, Bowel, and Abdomen	Lansoprazole (SR)	Initial	X20003_1140864752	In the touch screen you said you are taking regular prescription medications. Can you now tell me what these are?				https://biobank.ndph.ox.ac.uk/showcase/field.cgi?id=20003
Digestive, Bowel, and Abdomen	Medication: omeprazole (SR)	Initial	X20003_1140865634	In the touch screen you said you are taking regular prescription medications. Can you now tell me what these are?				https://biobank.ndph.ox.ac.uk/showcase/field.cgi?id=20003
Digestive, Bowel, and Abdomen	Ranitidine (SR)	Initial	X20003_1140879406	In the touch screen you said you are taking regular prescription medications. Can you now tell me what these are?				https://biobank.ndph.ox.ac.uk/showcase/field.cgi?id=20003
Digestive, Bowel, and Abdomen	Ever had bowel cancer screening (SR)	Initial	X2345	Have you ever had a screening test for bowel (colorectal) cancer? (Please include tests for blood in the stool/faeces or a colonoscopy or a sigmoidoscopy)				https://biobank.ndph.ox.ac.uk/showcase/field.cgi?id=2345
Digestive, Bowel, and Abdomen	Benign colon/rectum/anus/anal canal neoplasm (HOSP)	Misc.	X41202_D12	Recorded on hospital inpatient records				https://biobank.ndph.ox.ac.uk/showcase/field.cgi?id=41202
Digestive, Bowel, and Abdomen	Oesophagitis (HOSP)	Misc.	X41202_K20	Recorded on hospital inpatient records				https://biobank.ndph.ox.ac.uk/showcase/field.cgi?id=41202
Digestive, Bowel, and Abdomen	Gastro-oesophageal reflux disease (HOSP)	Misc.	X41202_K21	Recorded on hospital inpatient records				https://biobank.ndph.ox.ac.uk/showcase/field.cgi?id=41202
Digestive, Bowel, and Abdomen	Other oesophagus disease (HOSP)	Misc.	X41202_K22	Recorded on hospital inpatient records				https://biobank.ndph.ox.ac.uk/showcase/field.cgi?id=41202
Digestive, Bowel, and Abdomen	Gastritis and duodenitis (HOSP)	Misc.	X41202_K29	Recorded on hospital inpatient records				https://biobank.ndph.ox.ac.uk/showcase/field.cgi?id=41202
Digestive, Bowel, and Abdomen	Dyspepsia (HOSP)	Misc.	X41202_K30	Recorded on hospital inpatient records				https://biobank.ndph.ox.ac.uk/showcase/field.cgi?id=41202
Digestive, Bowel, and Abdomen	Diaphragmatic hernia (HOSP)	Misc.	X41202_K44	Recorded on hospital inpatient records				https://biobank.ndph.ox.ac.uk/showcase/field.cgi?id=41202
Digestive, Bowel, and Abdomen	Other non-infective gastro-enteritis/colitis (HOSP)	Misc.	X41202_K52	Recorded on hospital inpatient records				https://biobank.ndph.ox.ac.uk/showcase/field.cgi?id=41202
Digestive, Bowel, and Abdomen	Diverticular disease of intestine (HOSP)	Misc.	X41202_K57	Recorded on hospital inpatient records				https://biobank.ndph.ox.ac.uk/showcase/field.cgi?id=41202
Digestive, Bowel, and Abdomen	Other diseases of anus and rectum (HOSP)	Misc.	X41202_K62	Recorded on hospital inpatient records				https://biobank.ndph.ox.ac.uk/showcase/field.cgi?id=41202
Digestive, Bowel, and Abdomen	Other diseases of intestine (HOSP)	Misc.	X41202_K63	Recorded on hospital inpatient records				https://biobank.ndph.ox.ac.uk/showcase/field.cgi?id=41202
Digestive, Bowel, and Abdomen	Medication: laxatives (SR)	Initial	X6154_6	Do you regularly take any of the following? (You can select more than one answer)				https://biobank.ndph.ox.ac.uk/showcase/field.cgi?id=6154
Education, Income, and Finances	Townsend index at recruitment (GEO)	Pre	X189	Based on the preceding national census output areas				https://biobank.ndph.ox.ac.uk/showcase/field.cgi?id=189
Education, Income, and Finances	Ability to pay rent/mortgage as adult: not always (SR)	MH FU	X20525	Since I was sixteen... There was money to pay the rent or mortgage when I needed it			N	https://biobank.ndph.ox.ac.uk/showcase/field.cgi?id=20525
Education, Income, and Finances	Year ended full-time education (SR)	Work Envt FU	X22501	Year ended full time education			N	https://biobank.ndph.ox.ac.uk/showcase/field.cgi?id=22501
Education, Income, and Finances	College/university degree (SR)	Initial	X6138_1	Which of the following qualifications do you have? (You can select more than one)				https://biobank.ndph.ox.ac.uk/showcase/field.cgi?id=6138
Education, Income, and Finances	A/AS levels or equivalent (SR)	Initial	X6138_2	Which of the following qualifications do you have? (You can select more than one)				https://biobank.ndph.ox.ac.uk/showcase/field.cgi?id=6138
Education, Income, and Finances	O levels/GCSEs or equivalent (SR)	Initial	X6138_3	Which of the following qualifications do you have? (You can select more than one)				https://biobank.ndph.ox.ac.uk/showcase/field.cgi?id=6138
Education, Income, and Finances	CSEs or equivalent (SR)	Initial	X6138_4	Which of the following qualifications do you have? (You can select more than one)				https://biobank.ndph.ox.ac.uk/showcase/field.cgi?id=6138
Education, Income, and Finances	NVQ/HND/HNC or equivalent (SR)	Initial	X6138_5	Which of the following qualifications do you have? (You can select more than one)				https://biobank.ndph.ox.ac.uk/showcase/field.cgi?id=6138
Education, Income, and Finances	Other professional qualification (SR)	Initial	X6138_6	Which of the following qualifications do you have? (You can select more than one)				https://biobank.ndph.ox.ac.uk/showcase/field.cgi?id=6138
Education, Income, and Finances	Financial difficulties in past 2 years (SR)	Initial	X6145_6	In the last 2 years have you experienced any of the following? (You can select more than one answer)				https://biobank.ndph.ox.ac.uk/showcase/field.cgi?id=6145
Education, Income, and Finances	Average total household pre-tax income: <18k (SR)	Initial	X738	What is the average total income before tax received by your HOUSEHOLD?	Excluded those who indicated they were living in a sheltered accommodation or in a care home			https://biobank.ndph.ox.ac.uk/showcase/field.cgi?id=738
General Health	Non-cancer illnesses (SR)	Initial	X135	“In the touch screen you selected that you have been told by a doctor that you have other serious illnesses or disabilities, could you now tell me what they are?”				https://biobank.ndph.ox.ac.uk/showcase/field.cgi?id=135
General Health	Number of operations (SR)	Initial	X136	In the touch screen you said that you have had a major operation. Could you now tell me what the operation was?”				https://biobank.ndph.ox.ac.uk/showcase/field.cgi?id=136
General Health	Diagnosed with life-threatening illness (SR)	MH FU	X20528	In your life, have you...? Been diagnosed with a life-threatening illness			N	https://biobank.ndph.ox.ac.uk/showcase/field.cgi?id=20528
General Health	Overall health: poor (SR)	Initial	X2178	In general how would you rate your overall health?				https://biobank.ndph.ox.ac.uk/showcase/field.cgi?id=2178
General Health	Long-standing illness/disability (SR)	Initial	X2188	Do you have any long-standing illness, disability or infirmity?				https://biobank.ndph.ox.ac.uk/showcase/field.cgi?id=2188
General Health	Falls in last year (SR)	Initial	X2296	In the last year have you had any falls?				https://biobank.ndph.ox.ac.uk/showcase/field.cgi?id=2296
General Health	Other serious medical condition, doctor dx. (SR)	Initial	X2473	Has a doctor ever told you that you have had any other serious medical conditions or disabilities?				https://biobank.ndph.ox.ac.uk/showcase/field.cgi?id=2473
General Health	Prescription medications (SR)	Initial	X2492	Do you regularly take any other PRESCRIPTION medications? (Do not forget medications such as puffers or patches				https://biobank.ndph.ox.ac.uk/showcase/field.cgi?id=2492
General Health	Complications of procedures, not elsewhere classified (HOSP)	Misc.	X41202_T81	Recorded on hospital inpatient records				https://biobank.ndph.ox.ac.uk/showcase/field.cgi?id=41202
General Health	General hospital episode (HOSP)	Misc.	X41231_1	Recorded on hospital inpatient records				https://biobank.ndph.ox.ac.uk/showcase/field.cgi?id=41231
General Health	Destination on discharge: NHS transfer: general ward and more (HOSP)	Misc.	X41248_5001	Based on on discharge codes a participant has had recorded in their hospital inpatient records				https://biobank.ndph.ox.ac.uk/showcase/field.cgi?id=41248
Hearing and Eyes	Glaucoma (SR)	Initial	X20002_1277	In the touch screen you selected that you have been told by a doctor that you have other serious illnesses or disabilities, could you now tell me what they are?				https://biobank.ndph.ox.ac.uk/showcase/field.cgi?id=20002
Hearing and Eyes	Cataract (SR)	Initial	X20002_1278	In the touch screen you selected that you have been told by a doctor that you have other serious illnesses or disabilities, could you now tell me what they are?				https://biobank.ndph.ox.ac.uk/showcase/field.cgi?id=20002
Hearing and Eyes	Age started glasses/contacts (SR)	Initial	X2217	What age did you first start to wear glasses or contact lenses?	Included only those who indicated they wear glasses or contact lenses to correct their vision			https://biobank.ndph.ox.ac.uk/showcase/field.cgi?id=2217
Hearing and Eyes	Other eye problems (SR)	Initial	X2227	Do you have any other problems with your eyes or eyesight?				https://biobank.ndph.ox.ac.uk/showcase/field.cgi?id=2227
Hearing and Eyes	Hearing difficulty: yes (SR)	Initial	X2247_1	Do you have any difficulty with your hearing?				https://biobank.ndph.ox.ac.uk/showcase/field.cgi?id=2247
Hearing and Eyes	Hearing difficulty with background noise (SR)	Initial	X2257	Do you find it difficult to follow a conversation if there is background noise (such as TV, radio, children playing)?	Excluded those who indicated they were completely deaf			https://biobank.ndph.ox.ac.uk/showcase/field.cgi?id=2257
Hearing and Eyes	Hearing aid use (SR)	Initial	X3393	Do you use a hearing aid most of the time?	Excluded those who indicated they were completely deaf			https://biobank.ndph.ox.ac.uk/showcase/field.cgi?id=3393
Hearing and Eyes	Senile cataract (HOSP)	Misc.	X41202_H25	Recorded across all their hospital inpatient records				https://biobank.ndph.ox.ac.uk/showcase/field.cgi?id=41202
Hearing and Eyes	Other cataract (HOSP)	Misc.	X41202_H26	Recorded across all their hospital inpatient records				https://biobank.ndph.ox.ac.uk/showcase/field.cgi?id=41202
Home Environment and Transport	Smoking/smokers in household (SR)	Initial	X1259	Does anyone in your household smoke?	Excluded those who indicated they currently smoke tobacco on most or all days			https://biobank.ndph.ox.ac.uk/showcase/field.cgi?id=1259
Home Environment and Transport	Exposure to tobacco smoke outside home (SR)	Initial	X1279	Outside of your home, about how many hours per WEEK are you exposed to other people's tobacco smoke?	Excluded those who indicated they currently smoke tobacco on most or all days			https://biobank.ndph.ox.ac.uk/showcase/field.cgi?id=1279
Home Environment and Transport	Place of birth in UK - north co-ordinate (GEO)	Initial	X129	What is the town or district you first lived in when you were born?	Excluded those not born in UK			https://biobank.ndph.ox.ac.uk/showcase/field.cgi?id=129
Home Environment and Transport	Place of birth in UK - east co-ordinate (GEO)	Initial	X130	What is the town or district you first lived in when you were born?	Excluded those not born in UK			https://biobank.ndph.ox.ac.uk/showcase/field.cgi?id=130
Home Environment and Transport	Home location at assessment - east co-ordinate (GEO)	Initial	X20074	based on the postcode for the address to which the participants invitation was sent				https://biobank.ndph.ox.ac.uk/showcase/field.cgi?id=20074
Home Environment and Transport	Home area population density England/Wales urban, less sparse (GEO)	Initial	X20118_5	Combining each participants home postcode with data generated from the 2001 census from the Office of National Statistics				https://biobank.ndph.ox.ac.uk/showcase/field.cgi?id=20118
Home Environment and Transport	Home area population density England/Wales urban, town and fringe (GEO)	Initial	X20118_6	Combining each participants home postcode with data generated from the 2001 census from the Office of National Statistics				https://biobank.ndph.ox.ac.uk/showcase/field.cgi?id=20118
Home Environment and Transport	Home area population density England/Wales village, less sparse (GEO)	Initial	X20118_7	Combining each participants home postcode with data generated from the 2001 census from the Office of National Statistics				https://biobank.ndph.ox.ac.uk/showcase/field.cgi?id=20118
Home Environment and Transport	Home location - east co-ordinate (GEO)	Initial	X22702	Based on the postcode for an address at which the participant is believed to have been resident				https://biobank.ndph.ox.ac.uk/showcase/field.cgi?id=22702
Home Environment and Transport	Home location - north co-ordinate (GEO)	Initial	X22704	Based on the postcode for an address at which the participant is believed to have been resident				https://biobank.ndph.ox.ac.uk/showcase/field.cgi?id=22704
Home Environment and Transport	NO2 2010 (GEO)	Initial	X24003	Land Use Regression (LUR) estimate for annual average 2010.				https://biobank.ndph.ox.ac.uk/showcase/field.cgi?id=24003
Home Environment and Transport	NO 2010 (GEO)	Initial	X24004	Land Use Regression (LUR) estimate for annual average 2010.				https://biobank.ndph.ox.ac.uk/showcase/field.cgi?id=24004
Home Environment and Transport	PM10 2010 (GEO)	Initial	X24005	Land Use Regression (LUR) estimate for annual average 2010.				https://biobank.ndph.ox.ac.uk/showcase/field.cgi?id=24005
Home Environment and Transport	PM2.5 2010 (GEO)	Initial	X24006	Land Use Regression (LUR) estimate for annual average 2010.				https://biobank.ndph.ox.ac.uk/showcase/field.cgi?id=24006
Home Environment and Transport	PM 2.5-10 2010 (GEO)	Initial	X24008	Land Use Regression (LUR) estimate for annual average 2010.				https://biobank.ndph.ox.ac.uk/showcase/field.cgi?id=24008
Home Environment and Transport	Traffic intensity on nearest major road (GEO)	Initial	X24011	Average total number of motor vehicles per 24 hours on the nearest major road based upon a local road network				https://biobank.ndph.ox.ac.uk/showcase/field.cgi?id=24011
Home Environment and Transport	Total traffic load on major roads (GEO)	Initial	X24013	Total traffic load on major roads in a 100 metres circular buffer of residential address based upon local road network				https://biobank.ndph.ox.ac.uk/showcase/field.cgi?id=24013
Home Environment and Transport	NO2 2005 (GEO)	Initial	X24016	Land Use Regression (LUR) estimate for annual average 2005				https://biobank.ndph.ox.ac.uk/showcase/field.cgi?id=24016
Home Environment and Transport	PM10 2007 (GEO)	Initial	X24019	Land Use Regression (LUR) estimate for annual average 2007				https://biobank.ndph.ox.ac.uk/showcase/field.cgi?id=24019
Home Environment and Transport	Average 24hr sound level (GEO)	Initial	X24024	A-weighted Leq noise level measured over the 24 hour period with a 10 decibel penality added to the levels between 23:00 and 07:00				https://biobank.ndph.ox.ac.uk/showcase/field.cgi?id=24024
Home Environment and Transport	Gas hob/cooker in home (SR)	Initial	X6139_1	Do you have any of the following in your home? (You can select more than one answer)				https://biobank.ndph.ox.ac.uk/showcase/field.cgi?id=6139
Home Environment and Transport	Gas fire used regularly in winter in home (SR)	Initial	X6139_2	Do you have any of the following in your home? (You can select more than one answer)				https://biobank.ndph.ox.ac.uk/showcase/field.cgi?id=6139
Home Environment and Transport	Open solid fuel fire in winter in home (SR)	Initial	X6139_3	Do you have any of the following in your home? (You can select more than one answer)				https://biobank.ndph.ox.ac.uk/showcase/field.cgi?id=6139
Home Environment and Transport	Husband/wife/partner in household (SR)	Initial	X6141_1	How are the other people who live with you related to you? (You can select more than one answer)	Excluded those who indicated they were living in a sheltered accommodation or in a care home and those who indicated they were living alone			https://biobank.ndph.ox.ac.uk/showcase/field.cgi?id=6141
Home Environment and Transport	Son/daughter in household (SR)	Initial	X6141_2	How are the other people who live with you related to you? (You can select more than one answer)	Excluded those who indicated they were living in a sheltered accommodation or in a care home and those who indicated they were living alone			https://biobank.ndph.ox.ac.uk/showcase/field.cgi?id=6141
Home Environment and Transport	Car/MV used for transport (SR)	Initial	X6162_1	In the last 4 weeks, which forms of transport have you used most often to get about? (Not including any journeys to and from work; you can select more than one answer)	Excluded those who indicated inability to walk			https://biobank.ndph.ox.ac.uk/showcase/field.cgi?id=6162
Home Environment and Transport	Walk for transport (SR)	Initial	X6162_2	In the last 4 weeks, which forms of transport have you used most often to get about? (Not including any journeys to and from work; you can select more than one answer)	Excluded those who indicated inability to walk			https://biobank.ndph.ox.ac.uk/showcase/field.cgi?id=6162
Home Environment and Transport	Public transport used for transport (SR)	Initial	X6162_3	In the last 4 weeks, which forms of transport have you used most often to get about? (Not including any journeys to and from work; you can select more than one answer)	Excluded those who indicated inability to walk			https://biobank.ndph.ox.ac.uk/showcase/field.cgi?id=6162
Home Environment and Transport	Transport used: cycle (SR)	Initial	X6162_4	In the last 4 weeks, which forms of transport have you used most often to get about? (Not including any journeys to and from work; you can select more than one answer)	Excluded those who indicated inability to walk			https://biobank.ndph.ox.ac.uk/showcase/field.cgi?id=6162
Home Environment and Transport	Lives in house/bungalow (SR)	Initial	X670_1	What type of accommodation do you live in?				https://biobank.ndph.ox.ac.uk/showcase/field.cgi?id=670
Home Environment and Transport	Accomodation: own outright (SR)	Initial	X680_1	Do you own or rent the accommodation that you live in?	Excluded those who indicated they were living in a sheltered accommodation or in a care home			https://biobank.ndph.ox.ac.uk/showcase/field.cgi?id=680
Home Environment and Transport	Time at current address (SR)	Initial	X699	How many years have you lived at your current address?				https://biobank.ndph.ox.ac.uk/showcase/field.cgi?id=699
Home Environment and Transport	Number of vehicles in household: 0 (SR)	Initial	X728	How many cars or vans are owned, or available for use, by you or members of your household? (Please include company vehicles if available for private use)	Excluded those who indicated they were living in a sheltered accommodation or in a care home			https://biobank.ndph.ox.ac.uk/showcase/field.cgi?id=728
Inflammation, Cancer, and Blood	Cancer diagnosed by doctor (SR)	Initial	X2453	Has a doctor ever told you that you have had cancer?				https://biobank.ndph.ox.ac.uk/showcase/field.cgi?id=2453
Inflammation, Cancer, and Blood	White blood cell (leukocyte) count (LAB)	Initial	X30000	Result of "White Blood Cell Count" assay, performed on blood sample, obtained from UK Biobank assessment centre visit				https://biobank.ndph.ox.ac.uk/showcase/field.cgi?id=30000
Inflammation, Cancer, and Blood	Haemoglobin concentration (LAB)	Initial	X30020	Result of "Haemoglobin Concentration" assay, performed on blood sample, obtained from UK Biobank assessment centre visit				https://biobank.ndph.ox.ac.uk/showcase/field.cgi?id=30020
Inflammation, Cancer, and Blood	Mean corpuscular volume (LAB)	Initial	X30040	Result of "Mean Corpuscular Volume" assay, performed on blood sample, obtained from UK Biobank assessment centre visit				https://biobank.ndph.ox.ac.uk/showcase/field.cgi?id=30040
Inflammation, Cancer, and Blood	Platelet count (LAB)	Initial	X30080	Result of "Platelet Count" assay, performed on blood sample, obtained from UK Biobank assessment centre visit				https://biobank.ndph.ox.ac.uk/showcase/field.cgi?id=30080
Inflammation, Cancer, and Blood	Mean platelet (thrombocyte) volume (LAB)	Initial	X30100	Result of "Mean Platelet Volume" assay, performed on blood sample, obtained from UK Biobank assessment centre visit				https://biobank.ndph.ox.ac.uk/showcase/field.cgi?id=30100
Inflammation, Cancer, and Blood	Eosinophill count (LAB)	Initial	X30150	Result of "Eosinophils Number" assay, performed on blood sample, obtained from UK Biobank assessment centre visit				https://biobank.ndph.ox.ac.uk/showcase/field.cgi?id=30150
Inflammation, Cancer, and Blood	Lymphocyte percentage (LAB)	Initial	X30180	Result of "Lymphocytes Percentage" assay, performed on blood sample, obtained from UK Biobank assessment centre visit				https://biobank.ndph.ox.ac.uk/showcase/field.cgi?id=30180
Inflammation, Cancer, and Blood	Neutrophill percentage (LAB)	Initial	X30200	Result of "Neutrophils Percentage" assay, performed on blood sample, obtained from UK Biobank assessment centre visit				https://biobank.ndph.ox.ac.uk/showcase/field.cgi?id=30200
Inflammation, Cancer, and Blood	Reticulocyte percentage (LAB)	Initial	X30240	Result of "Reticulocytes Percentage" assay, performed on blood sample, obtained from UK Biobank assessment centre visit				https://biobank.ndph.ox.ac.uk/showcase/field.cgi?id=30240
Inflammation, Cancer, and Blood	Immature reticulocyte fraction (LAB)	Initial	X30280	Result of "Immature Reticulocytes Fraction" assay, performed on blood sample, obtained from UK Biobank assessment centre visit				https://biobank.ndph.ox.ac.uk/showcase/field.cgi?id=30280
Inflammation, Cancer, and Blood	Creatinine (enzymatic) in urine (LAB)	Initial	X30510	Measured by enzymatic analysis on a Beckman Coulter AU5400				https://biobank.ndph.ox.ac.uk/showcase/field.cgi?id=30510
Inflammation, Cancer, and Blood	Potassium in urine (LAB)	Initial	X30520	Measured by ISE (ion selective electrode) analysis on a Beckman Coulter AU5400				https://biobank.ndph.ox.ac.uk/showcase/field.cgi?id=30520
Inflammation, Cancer, and Blood	Sodium in urine (LAB)	Initial	X30530	Measured by ISE (ion selective electrode) analysis using Beckman Coulter AU5400				https://biobank.ndph.ox.ac.uk/showcase/field.cgi?id=30530
Joints and Pain	Migraine (SR)	Initial	X20002_1265	“In the touch screen you selected that you have been told by a doctor that you have other serious illnesses or disabilities, could you now tell me what they are?”				https://biobank.ndph.ox.ac.uk/showcase/field.cgi?id=20002
Joints and Pain	Osteoarthritis (SR)	Initial	X20002_1465	“In the touch screen you selected that you have been told by a doctor that you have other serious illnesses or disabilities, could you now tell me what they are?”				https://biobank.ndph.ox.ac.uk/showcase/field.cgi?id=20002
Joints and Pain	Ibprofen (SR)	Initial	X20003_1140871310	In the touch screen you said you are taking regular prescription medications. Can you now tell me what these are?				https://biobank.ndph.ox.ac.uk/showcase/field.cgi?id=20003
Joints and Pain	Medication: diclofenac (SR)	Initial	X20003_1140884488	In the touch screen you said you are taking regular prescription medications. Can you now tell me what these are?				https://biobank.ndph.ox.ac.uk/showcase/field.cgi?id=20003
Joints and Pain	Medication: co-codamol (SR)	Initial	X20003_1140923346	In the touch screen you said you are taking regular prescription medications. Can you now tell me what these are?				https://biobank.ndph.ox.ac.uk/showcase/field.cgi?id=20003
Joints and Pain	Paracetamol (SR)	Initial	X20003_2038460150	In the touch screen you said you are taking regular prescription medications. Can you now tell me what these are?				https://biobank.ndph.ox.ac.uk/showcase/field.cgi?id=20003
Joints and Pain	Chest pain or discomfort (SR)	Initial	X2335	Do you ever have any pain or discomfort in your chest?				https://biobank.ndph.ox.ac.uk/showcase/field.cgi?id=2335
Joints and Pain	Fractured/broken bones in last 5 years (SR)	Initial	X2463	Have you fractured/broken any bones in the last 5 years?				https://biobank.ndph.ox.ac.uk/showcase/field.cgi?id=2463
Joints and Pain	Coxarthrosis (HOSP)	Misc.	X41202_M16	Recorded across all their hospital inpatient records				https://biobank.ndph.ox.ac.uk/showcase/field.cgi?id=41202
Joints and Pain	Gonarthrosis (HOSP)	Misc.	X41202_M17	Recorded across all their hospital inpatient records				https://biobank.ndph.ox.ac.uk/showcase/field.cgi?id=41202
Joints and Pain	Other joint disorders, not elsewhere classified (HOSP)	Misc.	X41202_M25	Recorded across all their hospital inpatient records				https://biobank.ndph.ox.ac.uk/showcase/field.cgi?id=41202
Joints and Pain	Other invertebral disk disorders (HOSP)	Misc.	X41202_M51	Recorded across all their hospital inpatient records				https://biobank.ndph.ox.ac.uk/showcase/field.cgi?id=41202
Joints and Pain	Dorsalgia (HOSP)	Misc.	X41202_M54	Recorded on hospital inpatient records				https://biobank.ndph.ox.ac.uk/showcase/field.cgi?id=41202
Joints and Pain	Pain in throat and chest (HOSP)	Misc.	X41202_R07	Recorded on hospital inpatient records				https://biobank.ndph.ox.ac.uk/showcase/field.cgi?id=41202
Joints and Pain	Abdominal and pelvic pain (HOSP)	Misc.	X41202_R10	Recorded on hospital inpatient records				https://biobank.ndph.ox.ac.uk/showcase/field.cgi?id=41202
Joints and Pain	Hand grip strength L (LAB)	Initial	X46	Left grip strength				https://biobank.ndph.ox.ac.uk/showcase/field.cgi?id=46
Joints and Pain	Hand grip strength R (LAB)	Initial	X47	Right grip strength				https://biobank.ndph.ox.ac.uk/showcase/field.cgi?id=47
Joints and Pain	Headache (SR)	Initial	X6159_1	In the last month have you experienced any of the following that interfered with your usual activites? (You can select more than one answer)				https://biobank.ndph.ox.ac.uk/showcase/field.cgi?id=6159
Joints and Pain	Facial pain (SR)	Initial	X6159_2	In the last month have you experienced any of the following that interfered with your usual activites? (You can select more than one answer)				https://biobank.ndph.ox.ac.uk/showcase/field.cgi?id=6159
Joints and Pain	Neck/shoulder pain (SR)	Initial	X6159_3	In the last month have you experienced any of the following that interfered with your usual activites? (You can select more than one answer)				https://biobank.ndph.ox.ac.uk/showcase/field.cgi?id=6159
Joints and Pain	Back pain (SR)	Initial	X6159_4	In the last month have you experienced any of the following that interfered with your usual activites? (You can select more than one answer)				https://biobank.ndph.ox.ac.uk/showcase/field.cgi?id=6159
Joints and Pain	Stomach/abdominal pain (SR)	Initial	X6159_5	In the last month have you experienced any of the following that interfered with your usual activites? (You can select more than one answer)				https://biobank.ndph.ox.ac.uk/showcase/field.cgi?id=6159
Joints and Pain	Hip pain (SR)	Initial	X6159_6	In the last month have you experienced any of the following that interfered with your usual activites? (You can select more than one answer)				https://biobank.ndph.ox.ac.uk/showcase/field.cgi?id=6159
Joints and Pain	Knee pain (SR)	Initial	X6159_7	In the last month have you experienced any of the following that interfered with your usual activites? (You can select more than one answer)				https://biobank.ndph.ox.ac.uk/showcase/field.cgi?id=6159
Physical Activity	Activity: sports club/gym (SR)	Initial	X6160_1	Which of the following do you attend once a week or more often? (You can select more than one)				https://biobank.ndph.ox.ac.uk/showcase/field.cgi?id=6160
Physical Activity	Other physical activity in past month (SR)	Initial	X6164_2	In the last 4 weeks did you spend any time doing the following? (You can select more than one answer)				https://biobank.ndph.ox.ac.uk/showcase/field.cgi?id=6164
Physical Activity	Strenuous sports in past month (SR)	Initial	X6164_3	In the last 4 weeks did you spend any time doing the following? (You can select more than one answer)"				https://biobank.ndph.ox.ac.uk/showcase/field.cgi?id=6164
Physical Activity	Light DIY physical activity in past month (SR)	Initial	X6164_4	In the last 4 weeks did you spend any time doing the following? (You can select more than one answer)				https://biobank.ndph.ox.ac.uk/showcase/field.cgi?id=6164
Physical Activity	Heavy DIY physical activity in past month (SR)	Initial	X6164_5	In the last 4 weeks did you spend any time doing the following? (You can select more than one answer)				https://biobank.ndph.ox.ac.uk/showcase/field.cgi?id=6164
Physical Activity	Days/wk walked 10 min or more (SR)	Initial	X864	In a typical WEEK, on how many days did you walk for at least 10 minutes at a time? (Include walking that you do at work, travelling to and from work, and for sport or leisure)				https://biobank.ndph.ox.ac.uk/showcase/field.cgi?id=864
Physical Activity	Walk duration (SR)	Initial	X874	How many minutes did you usually spend walking on a typical DAY?	Must have indicated that they walked for 10 minutes on at least 1 day per week in the previous 4 weeks			https://biobank.ndph.ox.ac.uk/showcase/field.cgi?id=874
Physical Activity	Days/wk of moderate physical activity 10 min or more (SR)	Initial	X884	In a typical WEEK, on how many days did you do 10 minutes or more of moderate physical activities like carrying light loads, cycling at normal pace? (Do not include walking)				https://biobank.ndph.ox.ac.uk/showcase/field.cgi?id=884
Physical Activity	Duration of moderate physical activity (SR)	Initial	X894	How many minutes did you usually spend doing moderate activities on a typical DAY?	Must have indicated that they did moderate physical activities for 10 minutes on at least 1 day per week in the previous 4 weeks			https://biobank.ndph.ox.ac.uk/showcase/field.cgi?id=894
Physical Activity	Days/wk of vigorous physical activity 10 min or more (SR)	Initial	X904	In a typical WEEK, how many days did you do 10 minutes or more of vigorous physical activity? (These are activities that make you sweat or breathe hard such as fast cycling, aerobics, heavy lifting)				https://biobank.ndph.ox.ac.uk/showcase/field.cgi?id=904
Physical Activity	Usual walking pace: slow (SR)	Initial	X924	How would you describe your usual walking pace?	Excluded those who indicated inability to walk			https://biobank.ndph.ox.ac.uk/showcase/field.cgi?id=924
Physical Activity	Frequency of stair climbing in past 4 weeks: none (SR)	Initial	X943	At home, during the last 4 weeks, about how many times a DAY do you climb a flight of stairs? (approx 10 steps	Excluded those who indicated inability to walk			https://biobank.ndph.ox.ac.uk/showcase/field.cgi?id=943
Physical Activity	Frequency of walk for pleasure in past month: once (SR)	Initial	X971	How many times in the last 4 weeks did you go walking for pleasure?	Must have indicated that they spent time walking for pleasure in the previous 4 weeks			https://biobank.ndph.ox.ac.uk/showcase/field.cgi?id=971
Physical Activity	Duration of walk for pleasure: <15 min (SR)	Initial	X981	Each time you went walking for pleasure, about how long did you spend doing it?	Must have indicated that they spent time walking for pleasure in the previous 4 weeks			https://biobank.ndph.ox.ac.uk/showcase/field.cgi?id=981
Reaction Time	Mean time to correctly identify matches (LAB)	Initial	X20023	Mean duration to first press of snap-button summed over rounds in which both cards matched				https://biobank.ndph.ox.ac.uk/showcase/field.cgi?id=20023
Reaction Time	Number of incorrect matches in round (LAB)	Initial	X399	Pairs game--A value of 0 indicates the participant made no mistakes				https://biobank.ndph.ox.ac.uk/showcase/field.cgi?id=399
Reaction Time	Time to complete round (LAB)	Initial	X400	Pairs game--time to complete round				https://biobank.ndph.ox.ac.uk/showcase/field.cgi?id=400
Reaction Time	Duration to first press snap-button in round (LAB)	Initial	X404	Gives the interval between the cards being displayed and the participant pressing the snap-button to indicate a match				https://biobank.ndph.ox.ac.uk/showcase/field.cgi?id=404
Respiratory	Hayfever/allergic rhinitis (SR)	Initial	X20002_1387	“In the touch screen you selected that you have been told by a doctor that you have other serious illnesses or disabilities, could you now tell me what they are?”				https://biobank.ndph.ox.ac.uk/showcase/field.cgi?id=20002
Respiratory	Ventolin 100mg inhaler (SR)	Initial	X20003_1140861998	In the touch screen you said you are taking regular prescription medications. Can you now tell me what these are?				https://biobank.ndph.ox.ac.uk/showcase/field.cgi?id=20003
Respiratory	Cetirizine (SR)	Initial	X20003_1140883504	In the touch screen you said you are taking regular prescription medications. Can you now tell me what these are?				https://biobank.ndph.ox.ac.uk/showcase/field.cgi?id=20003
Respiratory	Doctor dx. hayfever/allergic rhinitis (SR)	Work Envt FU	X22126	Has a doctor ever told you that you have had any of the conditions below? "hayfever or allergic rhinitis" was one of the options listed.			N	https://biobank.ndph.ox.ac.uk/showcase/field.cgi?id=22126
Respiratory	Doctor dx. asthma, work FU (SR)	Work Envt FU	X22127	Has a doctor ever told you that you have had any of the conditions below? "asthma" was one of the options listed.			N	https://biobank.ndph.ox.ac.uk/showcase/field.cgi?id=22127
Respiratory	Doctor dx. chronic bronchitis (SR)	Work Envt FU	X22129	Has a doctor ever told you that you have had any of the conditions below? "chronic bronchitis" was one of the options listed.			N	https://biobank.ndph.ox.ac.uk/showcase/field.cgi?id=22129
Respiratory	Doctor dx. COPD (SR)	Work Envt FU	X22130	Has a doctor ever told you that you have had any of the conditions below? "COPD (Chronic Obstructive Pulmonary Disease)" was one of the options listed.			N	https://biobank.ndph.ox.ac.uk/showcase/field.cgi?id=22130
Respiratory	Cough on most days (SR)	Work Envt FU	X22502	Do you cough on most days?			N	https://biobank.ndph.ox.ac.uk/showcase/field.cgi?id=22502
Respiratory	Bring up phlegm on most days (SR)	Work Envt FU	X22504	Do you bring up phlegm/sputum/mucus on most days?			N	https://biobank.ndph.ox.ac.uk/showcase/field.cgi?id=22504
Respiratory	Wheezing/whistling in chest in last year (SR)	Initial	X2316	In the last year have you ever had wheeze or whistling in the chest?				https://biobank.ndph.ox.ac.uk/showcase/field.cgi?id=2316
Respiratory	Forced vital capacity (LAB)	Initial	X3062	FVC value calculated from blow				https://biobank.ndph.ox.ac.uk/showcase/field.cgi?id=3062
Respiratory	Forced expiratory volume in 1 second (LAB)	Initial	X3063	Calculated from spriometry blow				https://biobank.ndph.ox.ac.uk/showcase/field.cgi?id=3063
Respiratory	Peak expiratory flow (LAB)	Initial	X3064	Peak expiratory flow during blow				https://biobank.ndph.ox.ac.uk/showcase/field.cgi?id=3064
Respiratory	Doctor dx. emphysema/chronic bronchitis (SR)	Initial	X6152_6	Has a doctor ever told you that you have had any of the following conditions? (You can select more than one answer)				https://biobank.ndph.ox.ac.uk/showcase/field.cgi?id=6152
Respiratory	Doctor dx. asthma, initial (SR)	Initial	X6152_8	Has a doctor ever told you that you have had any of the following conditions? (You can select more than one answer)				https://biobank.ndph.ox.ac.uk/showcase/field.cgi?id=6152
Respiratory	Doctor dx. hayfever/allergic rhinitis/eczema (SR)	Initial	X6152_9	Has a doctor ever told you that you have had any of the following conditions? (You can select more than one answer)				https://biobank.ndph.ox.ac.uk/showcase/field.cgi?id=6152
Skin, Mouth, and Teeth	Ease of skin tanning: only burn (SR)	Initial	X1727	What would happen to your skin if it was repeatedly exposed to bright sunlight without any protection?				https://biobank.ndph.ox.ac.uk/showcase/field.cgi?id=1727
Skin, Mouth, and Teeth	Facial ageing (SR)	Initial	X1757	Do people say that you look:				https://biobank.ndph.ox.ac.uk/showcase/field.cgi?id=1757
Skin, Mouth, and Teeth	Eczema/dermatitis (SR)	Initial	X20002_1452	“In the touch screen you selected that you have been told by a doctor that you have other serious illnesses or disabilities, could you now tell me what they are?”				https://biobank.ndph.ox.ac.uk/showcase/field.cgi?id=20002
Skin, Mouth, and Teeth	Use of sun/UV protection: never/rarely/no sun (SR)	Initial	X2267	Do you wear sun protection (e.g. sunscreen lotion, hat) when you spend time outdoors in the summer?				https://biobank.ndph.ox.ac.uk/showcase/field.cgi?id=2267
Skin, Mouth, and Teeth	Other malignant skin neoplasm (HOSP)	Misc.	X41202_C44	Recorded on hospital inpatient records				https://biobank.ndph.ox.ac.uk/showcase/field.cgi?id=41202
Skin, Mouth, and Teeth	Follow-up examination after treatment for conditions other than malignant neoplasms (HOSP)	Misc.	X41202_Z09	Recorded on hospital inpatient records				https://biobank.ndph.ox.ac.uk/showcase/field.cgi?id=41202
Skin, Mouth, and Teeth	Mouth ulcers (SR)	Initial	X6149_1	Do you have any of the following? (You can select more than one answer)				https://biobank.ndph.ox.ac.uk/showcase/field.cgi?id=6149
Skin, Mouth, and Teeth	Dental problems: bleeding gums (SR)	Initial	X6149_3	Do you have any of the following? (You can select more than one answer)				https://biobank.ndph.ox.ac.uk/showcase/field.cgi?id=6149
Skin, Mouth, and Teeth	Dental problems: dentures (SR)	Initial	X6149_6	Do you have any of the following? (You can select more than one answer)				https://biobank.ndph.ox.ac.uk/showcase/field.cgi?id=6149
Sleep	Sleep duration (SR)	Initial	X1160	About how many hours sleep do you get in every 24 hours? (please include naps)				https://biobank.ndph.ox.ac.uk/showcase/field.cgi?id=1160
Sleep	Ease of getting up in AM: not at all easy (SR)	Initial	X1170	On an average day, how easy do you find getting up in the morning?				https://biobank.ndph.ox.ac.uk/showcase/field.cgi?id=1170
Sleep	Chronotype (SR)	Initial	X1180	Do you consider yourself to be?				https://biobank.ndph.ox.ac.uk/showcase/field.cgi?id=1180
Sleep	Nap during day: usually (SR)	Initial	X1190	Do you have a nap during the day?				https://biobank.ndph.ox.ac.uk/showcase/field.cgi?id=1190
Sleep	Sleeplessness/insomnia: usually (SR)	Initial	X1200	Do you have trouble falling asleep at night or do you wake up in the middle of the night?				https://biobank.ndph.ox.ac.uk/showcase/field.cgi?id=1200
Sleep	Snoring (SR)	Initial	X1210	Does your partner or a close relative or friend complain about your snoring?				https://biobank.ndph.ox.ac.uk/showcase/field.cgi?id=1210
Sleep	Narcolepsy: often/always (SR)	Initial	X1220	How likely are you to doze off or fall asleep during the daytime when you don't mean to? (e.g. when working, reading or driving				https://biobank.ndph.ox.ac.uk/showcase/field.cgi?id=1220
Sleep	Trouble falling or staying asleep, or sleeping too much: over half the days (SR)	MH FU	X20517	Over the last 2 weeks, how often have you been bothered by any of the following problems? [depressive symptoms] Trouble falling or staying asleep, or sleeping too much			N	https://biobank.ndph.ox.ac.uk/showcase/field.cgi?id=20517
Sleep	Recent feelings of tiredness or low energy: over half the days (SR)	MH FU	X20519	Over the last 2 weeks, how often have you been bothered by any of the following problems? [depressive symptoms] Feeling tired or having little energy			N	https://biobank.ndph.ox.ac.uk/showcase/field.cgi?id=20519
Sleep	Frequency of tiredness/lethargy in last 2 weeks: over half the days (SR)	Initial	X2080	Over the past two weeks, how often have you felt tired or had little energy?				https://biobank.ndph.ox.ac.uk/showcase/field.cgi?id=2080
Trauma and Mental Illness	Frequency of family/friend visits: rare/never (SR)	Initial	X1031	How often do you visit friends or family or have them visit you?				https://biobank.ndph.ox.ac.uk/showcase/field.cgi?id=1031
Trauma and Mental Illness	Mood swings (SR)	Initial	X1920	Does your mood often go up and down?				https://biobank.ndph.ox.ac.uk/showcase/field.cgi?id=1920
Trauma and Mental Illness	Miserableness (SR)	Initial	X1930	Do you ever feel 'just miserable' for no reason?				https://biobank.ndph.ox.ac.uk/showcase/field.cgi?id=1930
Trauma and Mental Illness	Irritability (SR)	Initial	X1940	Are you an irritable person?				https://biobank.ndph.ox.ac.uk/showcase/field.cgi?id=1940
Trauma and Mental Illness	Sensitivity/hurt feelings (SR)	Initial	X1950	Are your feelings easily hurt?				https://biobank.ndph.ox.ac.uk/showcase/field.cgi?id=1950
Trauma and Mental Illness	Fed-up feelings (SR)	Initial	X1960	Do you often feel 'fed-up'?				https://biobank.ndph.ox.ac.uk/showcase/field.cgi?id=1960
Trauma and Mental Illness	Nervous feelings (SR)	Initial	X1970	Would you call yourself a nervous person?				https://biobank.ndph.ox.ac.uk/showcase/field.cgi?id=1970
Trauma and Mental Illness	Worrier/anxious feelings (SR)	Initial	X1980	Are you a worrier?				https://biobank.ndph.ox.ac.uk/showcase/field.cgi?id=1980
Trauma and Mental Illness	Tense/highly strung (SR)	Initial	X1990	Would you call yourself tense or 'highly strung'?				https://biobank.ndph.ox.ac.uk/showcase/field.cgi?id=1990
Trauma and Mental Illness	Worry too long after embarrassment (SR)	Initial	X2000	Do you worry too long after an embarrassing experience?				https://biobank.ndph.ox.ac.uk/showcase/field.cgi?id=2000
Trauma and Mental Illness	Depression (SR)	Initial	X20002_1286	Have you ever had a time in your life when you felt sad, blue, or depressed for two weeks or more in a row?				https://biobank.ndph.ox.ac.uk/showcase/field.cgi?id=20002
Trauma and Mental Illness	Anxiety/panic attacks (SR)	Initial	X20002_1287	Over the last 2 weeks, how often have you been bothered by any of the following problems? [anxiety symptoms] Feeling nervous, anxious or on edge				https://biobank.ndph.ox.ac.uk/showcase/field.cgi?id=20002
Trauma and Mental Illness	Medication: amitriptyline (SR)	Initial	X20003_1140879616	In the touch screen you said you are taking regular prescription medications. Can you now tell me what these are?				https://biobank.ndph.ox.ac.uk/showcase/field.cgi?id=20003
Trauma and Mental Illness	Citalopram (SR)	Initial	X20003_1140921600	In the touch screen you said you are taking regular prescription medications. Can you now tell me what these are?				https://biobank.ndph.ox.ac.uk/showcase/field.cgi?id=20003
Trauma and Mental Illness	Suffer from nerves (SR)	Initial	X2010	Do you suffer from 'nerves'?				https://biobank.ndph.ox.ac.uk/showcase/field.cgi?id=2010
Trauma and Mental Illness	Loneliness/isolation (SR)	Initial	X2020	Do you often feel lonely?				https://biobank.ndph.ox.ac.uk/showcase/field.cgi?id=2020
Trauma and Mental Illness	Guilty feelings (SR)	Initial	X2030	Are you often troubled by feelings of guilt?				https://biobank.ndph.ox.ac.uk/showcase/field.cgi?id=2030
Trauma and Mental Illness	Ever worried/tense/anxious for most of month or longer (SR)	MH FU	X20421	Have you ever had a period lasting one month or longer when most of the time you felt worried, tense, or anxious?			N	https://biobank.ndph.ox.ac.uk/showcase/field.cgi?id=20421
Trauma and Mental Illness	Ever worried more than most would (SR)	MH FU	X20425	People differ a lot in how much they worry about things. Did you ever have a time when you worried a lot more than most people would in your situation?			N	https://biobank.ndph.ox.ac.uk/showcase/field.cgi?id=20425
Trauma and Mental Illness	Ever had prolonged loss of interest (SR)	MH FU	X20441	Have you ever had a time in your life lasting two weeks or more when you lost interest in most things like hobbies, work, or activities that usually give you pleasure?			N	https://biobank.ndph.ox.ac.uk/showcase/field.cgi?id=20441
Trauma and Mental Illness	Ever had prolonged sadness/depression (SR)	MH FU	X20446	Have you ever had a time in your life when you felt sad, blue, or depressed for two weeks or more in a row?			N	https://biobank.ndph.ox.ac.uk/showcase/field.cgi?id=20446
Trauma and Mental Illness	General happiness: unhappy (SR)	MH FU	X20458	In general how happy are you?			N	https://biobank.ndph.ox.ac.uk/showcase/field.cgi?id=20458
Trauma and Mental Illness	Happiness with health: unhappy (SR)	MH FU	X20459	In general how happy are you with your HEALTH?			N	https://biobank.ndph.ox.ac.uk/showcase/field.cgi?id=20459
Trauma and Mental Illness	Belief that own life is meaningful: not at all or a little (SR)	MH FU	X20460	To what extent do you feel your life to be meaningful?			N	https://biobank.ndph.ox.ac.uk/showcase/field.cgi?id=20460
Trauma and Mental Illness	Ever heard un-real voice (SR)	MH FU	X20463	Did you ever hear things that other people said did not exist, like strange voices coming from inside your head talking to you or about you, or voices coming out of the air when there was no one around?			N	https://biobank.ndph.ox.ac.uk/showcase/field.cgi?id=20463
Trauma and Mental Illness	Ever seen un-real vision (SR)	MH FU	X20471	Did you ever see something that wasn't really there that other people could not see?			N	https://biobank.ndph.ox.ac.uk/showcase/field.cgi?id=20471
Trauma and Mental Illness	Ever thought that life was not worth living (SR)	MH FU	X20479	Many people have thoughts that life is not worth living. Have you felt that way?			N	https://biobank.ndph.ox.ac.uk/showcase/field.cgi?id=20479
Trauma and Mental Illness	Ever self-harmed (SR)	MH FU	X20480	Have you deliberately harmed yourself, whether or not you meant to end your life?			N	https://biobank.ndph.ox.ac.uk/showcase/field.cgi?id=20480
Trauma and Mental Illness	Ever contemplated self-harm (SR)	MH FU	X20485	Have you contemplated harming yourself (for example by cutting, biting, hitting yourself or taking an overdose)?			N	https://biobank.ndph.ox.ac.uk/showcase/field.cgi?id=20485
Trauma and Mental Illness	Avoidance due to previous experience in past month: moderately or more frequent (SR)	MH FU	X20495	Next is a list of problems and complaints that people sometimes have in response to such extremely stressful experiences. Please indicate how much you have been bothered by that problem in the past month: Avoiding activities or situations because they reminded you of a stressful experience?			N	https://biobank.ndph.ox.ac.uk/showcase/field.cgi?id=20495
Trauma and Mental Illness	Repeated disturbing thoughts of experience in past month: moderately or more frequent (SR)	MH FU	X20497	Next is a list of problems and complaints that people sometimes have in response to such extremely stressful experiences. Please indicate how much you have been bothered by that problem in the past month: Repeated, disturbing memories, thoughts, or images of a stressful experience?			N	https://biobank.ndph.ox.ac.uk/showcase/field.cgi?id=20497
Trauma and Mental Illness	Upset when reminded of experience in past month: moderately or more frequent (SR)	MH FU	X20498	Next is a list of problems and complaints that people sometimes have in response to such extremely stressful experiences. Please indicate how much you have been bothered by that problem in the past month: Feeling very upset when something reminded you of a stressful experience?			N	https://biobank.ndph.ox.ac.uk/showcase/field.cgi?id=20498
Trauma and Mental Illness	Ever sought or received professional help for mental distress (SR)	MH FU	X20499	In your life, did you seek or receive help from a professional (medical doctor, psychologist, social worker, counsellor, nurse, clergy, or other helping professional) for mental distress, psychological problems or unusual experiences?			N	https://biobank.ndph.ox.ac.uk/showcase/field.cgi?id=20499
Trauma and Mental Illness	Frequency of depressed mood in last 2 weeks: at least half the days (SR)	Initial	X2050	Over the past two weeks, how often have you felt down, depressed or hopeless?				https://biobank.ndph.ox.ac.uk/showcase/field.cgi?id=2050
Trauma and Mental Illness	Ever suffered mental distress preventing usual activities (SR)	MH FU	X20500	In your life, have you suffered from a period of mental distress that prevented you from doing your usual activities?			N	https://biobank.ndph.ox.ac.uk/showcase/field.cgi?id=20500
Trauma and Mental Illness	Ever had period of mania/excitability (SR)	MH FU	X20501	Have you ever had a period of time when you were feeling so good, "high", "excited", or "hyper" that other people thought you were not your normal self or you were so "hyper" that you got into trouble?			N	https://biobank.ndph.ox.ac.uk/showcase/field.cgi?id=20501
Trauma and Mental Illness	Ever had period of extreme irritability (SR)	MH FU	X20502	Have you ever had a period of time when you were so irritable that you found yourself shouting at people or starting fights or arguments?			N	https://biobank.ndph.ox.ac.uk/showcase/field.cgi?id=20502
Trauma and Mental Illness	Recent easy annoyance or irritability: over half the days (SR)	MH FU	X20505	Over the last 2 weeks, how often have you been bothered by any of the following problems? [anxiety symptoms] Becoming easily annoyed or irritable			N	https://biobank.ndph.ox.ac.uk/showcase/field.cgi?id=20505
Trauma and Mental Illness	Recent feelings of nervousness or anxiety: over half the days (SR)	MH FU	X20506	Over the last 2 weeks, how often have you been bothered by any of the following problems? [anxiety symptoms] Feeling nervous, anxious or on edge			N	https://biobank.ndph.ox.ac.uk/showcase/field.cgi?id=20506
Trauma and Mental Illness	Recent feelings of inadequacy: over half the days (SR)	MH FU	X20507	Over the last 2 weeks, how often have you been bothered by any of the following problems? [depressive symptoms] Feeling bad about yourself or that you are a failure or have let yourself or your family down			N	https://biobank.ndph.ox.ac.uk/showcase/field.cgi?id=20507
Trauma and Mental Illness	Recent trouble concentrating on things: over half the days (SR)	MH FU	X20508	Over the last 2 weeks, how often have you been bothered by any of the following problems? [depressive symptoms] Trouble concentrating on things, such as reading the newspaper or watching television			N	https://biobank.ndph.ox.ac.uk/showcase/field.cgi?id=20508
Trauma and Mental Illness	Recent inability to stop or control worrying: over half the days (SR)	MH FU	X20509	Over the last 2 weeks, how often have you been bothered by any of the following problems? [anxiety symptoms] Not being able to stop or control worrying			N	https://biobank.ndph.ox.ac.uk/showcase/field.cgi?id=20509
Trauma and Mental Illness	Recent feelings of depression: over half the days (SR)	MH FU	X20510	Over the last 2 weeks, how often have you been bothered by any of the following problems? [depressive symptoms] Feeling down, depressed, or hopeless			N	https://biobank.ndph.ox.ac.uk/showcase/field.cgi?id=20510
Trauma and Mental Illness	Recent feelings of foreboding: over half the days (SR)	MH FU	X20512	Over the last 2 weeks, how often have you been bothered by any of the following problems? [anxiety symptoms] Feeling afraid as if something awful might happen			N	https://biobank.ndph.ox.ac.uk/showcase/field.cgi?id=20512
Trauma and Mental Illness	Recent thoughts of suicide or self-harm (SR)	MH FU	X20513	Over the last 2 weeks, how often have you been bothered by any of the following problems? [depressive symptoms] Thoughts that you would be better off dead or of hurting yourself in some way			N	https://biobank.ndph.ox.ac.uk/showcase/field.cgi?id=20513
Trauma and Mental Illness	Recent lack of interest or pleasure in doing things: over half the days (SR)	MH FU	X20514	Over the last 2 weeks, how often have you been bothered by any of the following problems? [depressive symptoms] Little interest or pleasure in doing things			N	https://biobank.ndph.ox.ac.uk/showcase/field.cgi?id=20514
Trauma and Mental Illness	Recent trouble relaxing: over half the days (SR)	MH FU	X20515	Over the last 2 weeks, how often have you been bothered by any of the following problems? [anxiety symptoms] Trouble relaxing			N	https://biobank.ndph.ox.ac.uk/showcase/field.cgi?id=20515
Trauma and Mental Illness	Recent restlessness: over half the days (SR)	MH FU	X20516	Over the last 2 weeks, how often have you been bothered by any of the following problems? [anxiety symptoms] Being so restless that it is hard to sit still			N	https://biobank.ndph.ox.ac.uk/showcase/field.cgi?id=20516
Trauma and Mental Illness	Recent changes in speed/amount of moving or speaking: over half the days (SR)	MH FU	X20518	Over the last 2 weeks, how often have you been bothered by any of the following problems? [depressive symptoms] Moving or speaking so slowly that other people could have noticed? Or the opposite - being so fidgety or restless that you have been moving around a lot more than usual			N	https://biobank.ndph.ox.ac.uk/showcase/field.cgi?id=20518
Trauma and Mental Illness	Recent worrying too much about different things: over half the days (SR)	MH FU	X20520	Over the last 2 weeks, how often have you been bothered by any of the following problems? [anxiety symptoms] Worrying too much about different things			N	https://biobank.ndph.ox.ac.uk/showcase/field.cgi?id=20520
Trauma and Mental Illness	Belittlement by partner or ex-partner as an adult (SR)	MH FU	X20521	Since I was sixteen... A partner or ex-partner repeatedly belittled me to the extent that I felt worthless			N	https://biobank.ndph.ox.ac.uk/showcase/field.cgi?id=20521
Trauma and Mental Illness	Been in a confiding relationship as an adult: never/rarely (SR)	MH FU	X20522	Since I was sixteen... I have been in a confiding relationship			N	https://biobank.ndph.ox.ac.uk/showcase/field.cgi?id=20522
Trauma and Mental Illness	Physical violence by (ex)partner as adult (SR)	MH FU	X20523	Since I was sixteen... A partner or ex-partner deliberately hit me or used violence in any other way			N	https://biobank.ndph.ox.ac.uk/showcase/field.cgi?id=20523
Trauma and Mental Illness	Been in serious accident, life-threatening (SR)	MH FU	X20526	In your life, have you...? Been in a serious accident that you believed to be life-threatening at the time			N	https://biobank.ndph.ox.ac.uk/showcase/field.cgi?id=20526
Trauma and Mental Illness	Been in combat/war-zone (SR)	MH FU	X20527	In your life, have you...? Been involved in combat or exposed to a war-zone (either in the military or as a civilian)			N	https://biobank.ndph.ox.ac.uk/showcase/field.cgi?id=20527
Trauma and Mental Illness	Victim of physical violent crime (SR)	MH FU	X20529	In your life, have you...? Been attacked, mugged, robbed, or been the victim of a physically violent crime			N	https://biobank.ndph.ox.ac.uk/showcase/field.cgi?id=20529
Trauma and Mental Illness	Witnessed sudden violent death (SR)	MH FU	X20530	In your life, have you...? Witnessed a sudden violent death (eg. murder, suicide, aftermath of an accident)			N	https://biobank.ndph.ox.ac.uk/showcase/field.cgi?id=20530
Trauma and Mental Illness	Victim of sexual assault (SR)	MH FU	X20531	n your life, have you...? Been a victim of a sexual assault, whether by a stranger or someone you knew			N	https://biobank.ndph.ox.ac.uk/showcase/field.cgi?id=20531
Trauma and Mental Illness	Frequency of unenthusiasm/disinterest in last 2 weeks: over half the days (SR)	Initial	X2060	Over the past two weeks, how often have you had little interest or pleasure in doing things?				https://biobank.ndph.ox.ac.uk/showcase/field.cgi?id=2060
Trauma and Mental Illness	Frequency of tenseness/restlessness in last 2 weeks: over half the days (SR)	Initial	X2070	Over the past two weeks, how often have you felt tense, fidgety or restless?				https://biobank.ndph.ox.ac.uk/showcase/field.cgi?id=2070
Trauma and Mental Illness	Seen GP for nerves/anxiety/tension/depression (SR)	Initial	X2090	Have you ever seen a general practitioner (GP) for nerves, anxiety, tension or depression?				https://biobank.ndph.ox.ac.uk/showcase/field.cgi?id=2090
Trauma and Mental Illness	Seen psychiatrist for nerves/anxiety/tension/depression (SR)	Initial	X2100	Have you ever seen a psychiatrist for nerves, anxiety, tension or depression?				https://biobank.ndph.ox.ac.uk/showcase/field.cgi?id=2100
Trauma and Mental Illness	Able to confide: never (SR)	Initial	X2110	How often are you able to confide in someone close to you?				https://biobank.ndph.ox.ac.uk/showcase/field.cgi?id=2110
Trauma and Mental Illness	Serious illness, injury or assault to yourself in past 2 years (SR)	Initial	X6145_1	In the last 2 years have you experienced any of the following? (You can select more than one answer)				https://biobank.ndph.ox.ac.uk/showcase/field.cgi?id=6145
Trauma and Mental Illness	Serious illness, injury or assault of close relative in past 2 yrs (SR)	Initial	X6145_2	In the last 2 years have you experienced any of the following? (You can select more than one answer)				https://biobank.ndph.ox.ac.uk/showcase/field.cgi?id=6145
Trauma and Mental Illness	Marital separation/divorce in last 2 years (SR)	Initial	X6145_5	In the last 2 years have you experienced any of the following? (You can select more than one answer)				https://biobank.ndph.ox.ac.uk/showcase/field.cgi?id=6145
Work and Workplace	Number of jobs held (SR)	Work Envt FU	X22599	This is the number of jobs described by each participant who completed the Occupational questionnaire			N	https://biobank.ndph.ox.ac.uk/showcase/field.cgi?id=22599
Work and Workplace	Any workplace very noisy: rarely/never (SR)	Work Envt FU	X22606_0	Thinking about the place where you worked: Was it very noisy?			N	https://biobank.ndph.ox.ac.uk/showcase/field.cgi?id=22606
Work and Workplace	Any workplace very noisy: sometimes (SR)	Work Envt FU	X22606_1	Thinking about the place where you worked: Was it very noisy?			N	https://biobank.ndph.ox.ac.uk/showcase/field.cgi?id=22606
Work and Workplace	Any workplace very noisy: often (SR)	Work Envt FU	X22606_2	Thinking about the place where you worked: Was it very noisy?			N	https://biobank.ndph.ox.ac.uk/showcase/field.cgi?id=22606
Work and Workplace	Any workplace very cold: rarely/never (SR)	Work Envt FU	X22607_0	Thinking about the place where you worked: Was it very cold?			N	https://biobank.ndph.ox.ac.uk/showcase/field.cgi?id=22607
Work and Workplace	Any workplace very cold: sometimes (SR)	Work Envt FU	X22607_1	Thinking about the place where you worked: Was it very cold?			N	https://biobank.ndph.ox.ac.uk/showcase/field.cgi?id=22607
Work and Workplace	Any workplace very cold: often (SR)	Work Envt FU	X22607_2	Thinking about the place where you worked: Was it very cold?			N	https://biobank.ndph.ox.ac.uk/showcase/field.cgi?id=22607
Work and Workplace	Any workplace very hot: rarely/never (SR)	Work Envt FU	X22608_0	Thinking about the place where you worked: Was it very hot?			N	https://biobank.ndph.ox.ac.uk/showcase/field.cgi?id=22608
Work and Workplace	Any workplace very hot: sometimes (SR)	Work Envt FU	X22608_1	Thinking about the place where you worked: Was it very hot?			N	https://biobank.ndph.ox.ac.uk/showcase/field.cgi?id=22608
Work and Workplace	Any workplace very hot: often (SR)	Work Envt FU	X22608_2	Thinking about the place where you worked: Was it very hot?			N	https://biobank.ndph.ox.ac.uk/showcase/field.cgi?id=22608
Work and Workplace	Any workplace very dusty: rarely/never (SR)	Work Envt FU	X22609_0	Thinking about the place where you worked: Was it very dusty?			N	https://biobank.ndph.ox.ac.uk/showcase/field.cgi?id=22609
Work and Workplace	Any workplace very dusty: sometimes (SR)	Work Envt FU	X22609_1	Thinking about the place where you worked: Was it very dusty?			N	https://biobank.ndph.ox.ac.uk/showcase/field.cgi?id=22609
Work and Workplace	Any workplace very dusty: often (SR)	Work Envt FU	X22609_2	Thinking about the place where you worked: Was it very dusty?			N	https://biobank.ndph.ox.ac.uk/showcase/field.cgi?id=22609
Work and Workplace	Any workplace chemicals/fumes: rarely/never (SR)	Work Envt FU	X22610_0	Thinking about the place where you worked: Was it full of chemical or other fumes?			N	https://biobank.ndph.ox.ac.uk/showcase/field.cgi?id=22610
Work and Workplace	Any workplace chemicals/fumes: sometimes (SR)	Work Envt FU	X22610_1	Thinking about the place where you worked: Was it full of chemical or other fumes?			N	https://biobank.ndph.ox.ac.uk/showcase/field.cgi?id=22610
Work and Workplace	Any workplace chemicals/fumes: often (SR)	Work Envt FU	X22610_2	Thinking about the place where you worked: Was it full of chemical or other fumes?			N	https://biobank.ndph.ox.ac.uk/showcase/field.cgi?id=22610
Work and Workplace	Any workplace cigarette smoke exposure: rarely/never (SR)	Work Envt FU	X22611_0	Thinking about the place where you worked: Was there a lot of cigarette smoke from other people smoking?			N	https://biobank.ndph.ox.ac.uk/showcase/field.cgi?id=22611
Work and Workplace	Any workplace cigarette smoke exposure: sometimes (SR)	Work Envt FU	X22611_1	Thinking about the place where you worked: Was there a lot of cigarette smoke from other people smoking?			N	https://biobank.ndph.ox.ac.uk/showcase/field.cgi?id=22611
Work and Workplace	Any workplace cigarette smoke exposure: often (SR)	Work Envt FU	X22611_2	Thinking about the place where you worked: Was there a lot of cigarette smoke from other people smoking?			N	https://biobank.ndph.ox.ac.uk/showcase/field.cgi?id=22611
Work and Workplace	Any work paints/thinners/glues: rarely/never (SR)	Work Envt FU	X22613_0	Thinking about the place where you worked: Did you work with paints, thinners or glues?			N	https://biobank.ndph.ox.ac.uk/showcase/field.cgi?id=22613
Work and Workplace	Any work paints/thinners/glues: sometimes (SR)	Work Envt FU	X22613_1	Thinking about the place where you worked: Did you work with paints, thinners or glues?			N	https://biobank.ndph.ox.ac.uk/showcase/field.cgi?id=22613
Work and Workplace	Any work paints/thinners/glues: often (SR)	Work Envt FU	X22613_2	Thinking about the place where you worked: Did you work with paints, thinners or glues?			N	https://biobank.ndph.ox.ac.uk/showcase/field.cgi?id=22613
Work and Workplace	Any work pesticides: sometimes (SR)	Work Envt FU	X22614_1	Thinking about the place where you worked: Did you work with pesticides?			N	https://biobank.ndph.ox.ac.uk/showcase/field.cgi?id=22614
Work and Workplace	Any workplace diesel exhaust: rarely/never (SR)	Work Envt FU	X22615_0	Thinking about the place where you worked: Was there a lot of diesel exhaust?			N	https://biobank.ndph.ox.ac.uk/showcase/field.cgi?id=22615
Work and Workplace	Any work diesel exhaust: sometimes (SR)	Work Envt FU	X22615_1	Thinking about the place where you worked: Was there a lot of diesel exhaust?			N	https://biobank.ndph.ox.ac.uk/showcase/field.cgi?id=22615
Work and Workplace	Any work diesel exhaust: often (SR)	Work Envt FU	X22615_2	Thinking about the place where you worked: Was there a lot of diesel exhaust?			N	https://biobank.ndph.ox.ac.uk/showcase/field.cgi?id=22615
Work and Workplace	No breathing problems on job (SR)	Work Envt FU	X22616_0	When you had this job, did you have problems with your breathing?			N	https://biobank.ndph.ox.ac.uk/showcase/field.cgi?id=22616
Work and Workplace	Breathing problems on job (SR)	Work Envt FU	X22616_1	When you had this job, did you have problems with your breathing?			N	https://biobank.ndph.ox.ac.uk/showcase/field.cgi?id=22616
Work and Workplace	Directors/chief executives, major org (SOC)	Work Envt FU	X22617_1112	Your work history so far:			N	https://biobank.ndph.ox.ac.uk/showcase/field.cgi?id=22617
Work and Workplace	Marketing/sales managers (SOC)	Work Envt FU	X22617_1132	Your work history so far:			N	https://biobank.ndph.ox.ac.uk/showcase/field.cgi?id=22617
Work and Workplace	IT/comm. tech. managers (SOC)	Work Envt FU	X22617_1136	Your work history so far:			N	https://biobank.ndph.ox.ac.uk/showcase/field.cgi?id=22617
Work and Workplace	IT strategy/planning professional (SOC)	Work Envt FU	X22617_2131	Your work history so far:			N	https://biobank.ndph.ox.ac.uk/showcase/field.cgi?id=22617
Work and Workplace	Software professionals (SOC)	Work Envt FU	X22617_2132	Your work history so far:			N	https://biobank.ndph.ox.ac.uk/showcase/field.cgi?id=22617
Work and Workplace	Higher education teaching professional (SOC)	Work Envt FU	X22617_2311	Your work history so far:			N	https://biobank.ndph.ox.ac.uk/showcase/field.cgi?id=22617
Work and Workplace	Further education teaching professional (SOC)	Work Envt FU	X22617_2312	Your work history so far:			N	https://biobank.ndph.ox.ac.uk/showcase/field.cgi?id=22617
Work and Workplace	Education officers, school inspectors (SOC)	Work Envt FU	X22617_2313	Your work history so far:			N	https://biobank.ndph.ox.ac.uk/showcase/field.cgi?id=22617
Work and Workplace	Secondary education teaching professional (SOC)	Work Envt FU	X22617_2314	Your work history so far:			N	https://biobank.ndph.ox.ac.uk/showcase/field.cgi?id=22617
Work and Workplace	Primary/nursery education teaching professional (SOC)	Work Envt FU	X22617_2315	Your work history so far:			N	https://biobank.ndph.ox.ac.uk/showcase/field.cgi?id=22617
Work and Workplace	Teaching professional n.e.c. (SOC)	Work Envt FU	X22617_2319	Your work history so far:			N	https://biobank.ndph.ox.ac.uk/showcase/field.cgi?id=22617
Work and Workplace	Researchers n.e.c. (SOC)	Work Envt FU	X22617_2329	Your work history so far:			N	https://biobank.ndph.ox.ac.uk/showcase/field.cgi?id=22617
Work and Workplace	NCOs, other ranks (SOC)	Work Envt FU	X22617_3311	Your work history so far:			N	https://biobank.ndph.ox.ac.uk/showcase/field.cgi?id=22617
Work and Workplace	Business/related associate professional n.e.c. (SOC)	Work Envt FU	X22617_3539	Your work history so far:			N	https://biobank.ndph.ox.ac.uk/showcase/field.cgi?id=22617
Work and Workplace	Civil service admin. officers/assistants (SOC)	Work Envt FU	X22617_4112	Your work history so far:			N	https://biobank.ndph.ox.ac.uk/showcase/field.cgi?id=22617
Work and Workplace	Local government clerical officers/assistants (SOC)	Work Envt FU	X22617_4113	Your work history so far:			N	https://biobank.ndph.ox.ac.uk/showcase/field.cgi?id=22617
Work and Workplace	Accounts/wages clerks, book-keepers, other (SOC)	Work Envt FU	X22617_4122	Your work history so far:			N	https://biobank.ndph.ox.ac.uk/showcase/field.cgi?id=22617
Work and Workplace	Counter clerks (SOC)	Work Envt FU	X22617_4123	Your work history so far:			N	https://biobank.ndph.ox.ac.uk/showcase/field.cgi?id=22617
Work and Workplace	General office assistants/clerks (SOC)	Work Envt FU	X22617_4150	Your work history so far:			N	https://biobank.ndph.ox.ac.uk/showcase/field.cgi?id=22617
Work and Workplace	Personal assistants/secretaries (SOC)	Work Envt FU	X22617_4215	Your work history so far:			N	https://biobank.ndph.ox.ac.uk/showcase/field.cgi?id=22617
Work and Workplace	Sales/retail assistants (SOC)	Work Envt FU	X22617_7111	Your work history so far:			N	https://biobank.ndph.ox.ac.uk/showcase/field.cgi?id=22617
Work and Workplace	Assemblers, routine ops n.e.c. (SOC)	Work Envt FU	X22617_8139	Your work history so far:			N	https://biobank.ndph.ox.ac.uk/showcase/field.cgi?id=22617
Work and Workplace	Laborers in process/plant ops n.e.c. (SOC)	Work Envt FU	X22617_9139	Your work history so far:			N	https://biobank.ndph.ox.ac.uk/showcase/field.cgi?id=22617
Work and Workplace	Other goods handling/storage n.e.c. (SOC)	Work Envt FU	X22617_9149	Your work history so far:			N	https://biobank.ndph.ox.ac.uk/showcase/field.cgi?id=22617
Work and Workplace	Elementary office occupations n.e.c. (SOC)	Work Envt FU	X22617_9219	Your work history so far:			N	https://biobank.ndph.ox.ac.uk/showcase/field.cgi?id=22617
Work and Workplace	Any shift work: no (SR)	Work Envt FU	X22620_0	Did you ever work shifts (day and/or night shifts) for this job?			N	https://biobank.ndph.ox.ac.uk/showcase/field.cgi?id=22620
Work and Workplace	Any shift work: yes (SR)	Work Envt FU	X22620_1	Did you ever work shifts (day and/or night shifts) for this job?			N	https://biobank.ndph.ox.ac.uk/showcase/field.cgi?id=22620
Work and Workplace	Employment: paid or self-employed (SR)	Initial	X6142_1	Which of the following describes your current situation? (You can select more than one answer)				https://biobank.ndph.ox.ac.uk/showcase/field.cgi?id=6142
Work and Workplace	Employment: retired (SR)	Initial	X6142_2	Which of the following describes your current situation? (You can select more than one answer)				https://biobank.ndph.ox.ac.uk/showcase/field.cgi?id=6142
Work and Workplace	Employment: look after home/family (SR)	Initial	X6142_3	Which of the following describes your current situation? (You can select more than one answer				https://biobank.ndph.ox.ac.uk/showcase/field.cgi?id=6142
Work and Workplace	Employment: unpaid/voluntary (SR)	Initial	X6142_6	Which of the following describes your current situation? (You can select more than one answer)				https://biobank.ndph.ox.ac.uk/showcase/field.cgi?id=6142
	Comparative body size to others at age 10 (SR)	Initial	X1687	When you were 10 years old, compared to average would you describe yourself as:				https://biobank.ndph.ox.ac.uk/showcase/field.cgi?id=1687
	Comparative height size to others at age 10 (SR)	Initial	X1697	When you were 10 years old, compared to average would you describe yourself as:"				https://biobank.ndph.ox.ac.uk/showcase/field.cgi?id=1697
	Childhood sunburn (SR)	Initial	X1737	Before the age of 15, how many times did you suffer sunburn that was painful for at least 2 days or caused blistering?				https://biobank.ndph.ox.ac.uk/showcase/field.cgi?id=1737
	Maternal smoking around birth (SR)	Initial	X1787	Did your mother smoke regularly around the time when you were born?	Excluded those who were adopted as a child	N	N	https://biobank.ndph.ox.ac.uk/showcase/field.cgi?id=1787
	Fluid intelligence score (LAB)	Initial	X20016	Simple unweighted sum of the number of correct answers given to the 13 fluid intelligence questions		N	N	https://biobank.ndph.ox.ac.uk/showcase/field.cgi?id=20016
	Speech-reception threshold estimate L (LAB)	Initial	X20019	signal-to-noise ratio at which half of the presented speech can be understood correctly		N	N	https://biobank.ndph.ox.ac.uk/showcase/field.cgi?id=20019
	Speech-reception threshold estimate R (LAB)	Initial	X20021	signal-to-noise ratio at which half of the presented speech can be understood correctly		N	N	https://biobank.ndph.ox.ac.uk/showcase/field.cgi?id=20021
	Illnesses of father: heart disease (SR)	Initial	X20107_1	Has/did your father ever suffer from? (You can select more than one answer)	Excluded those who were adopted as a child, and required participant to indicate vital status of natural father	N	N	https://biobank.ndph.ox.ac.uk/showcase/field.cgi?id=20107
	Illnesses of father: HBP (SR)	Initial	X20107_8	Has/did your father ever suffer from? (You can select more than one answer)	Excluded those who were adopted as a child, and required participant to indicate vital status of natural father	N	N	https://biobank.ndph.ox.ac.uk/showcase/field.cgi?id=20107
	Illnesses of mother: severe depression (SR)	Initial	X20110_12	Has/did your mother ever suffer from? (You can select more than one answer)	Excluded those who were adopted as a child, and required participant to indicate vital status of natural mother	N	N	https://biobank.ndph.ox.ac.uk/showcase/field.cgi?id=20110
	Illnesses of mother: HBP (SR)	Initial	X20110_8	Has/did your mother ever suffer from? (You can select more than one answer)	Excluded those who were adopted as a child, and required participant to indicate vital status of natural mother	N	N	https://biobank.ndph.ox.ac.uk/showcase/field.cgi?id=20110
	Illnesses of siblings: heart disease (SR)	Initial	X20111_1	Have any of your brothers or sisters suffered from any of the following diseases? (You can select more than one answer)	Excluded those who were adopted as a child, and required participant to report at least one natural sibling	N	N	https://biobank.ndph.ox.ac.uk/showcase/field.cgi?id=20111
	Siblings: severe depression (SR)	Initial	X20111_12	Have any or your brothers or sisters suffered from any of the following illnesses?		N	N	https://biobank.ndph.ox.ac.uk/showcase/field.cgi?id=20111
	Illnesses of siblings: HBP (SR)	Initial	X20111_8	Have any of your brothers or sisters suffered from any of the following diseases? (You can select more than one answer)	Excluded those who were adopted as a child, and required participant to report at least one natural sibling	N	N	https://biobank.ndph.ox.ac.uk/showcase/field.cgi?id=20111
	Siblings: diabetes (SR)	Initial	X20111_9	Have any of your brothers or sisters suffered from any of the following diseases? (You can select more than one answer)		N	N	https://biobank.ndph.ox.ac.uk/showcase/field.cgi?id=20111
	Number fluid intelligence questions within time limit (LAB)	Initial	X20128	Number of fluid intelligence questions attempted within time limit		N	N	https://biobank.ndph.ox.ac.uk/showcase/field.cgi?id=20128
	Felt hated by family member as a child (SR)	MH FU	X20487	When I was growing up... I felt that someone in my family hated me		N	N	https://biobank.ndph.ox.ac.uk/showcase/field.cgi?id=20487
	Physically abused by family as a child (SR)	MH FU	X20488	When I was growing up... People in my family hit me so hard that it left me with bruises or marks		N	N	https://biobank.ndph.ox.ac.uk/showcase/field.cgi?id=20488
	Felt loved as a child (SR)	MH FU	X20489	When I was growing up... I felt loved		N	N	https://biobank.ndph.ox.ac.uk/showcase/field.cgi?id=20489
	Sexually molested as a child (SR)	MH FU	X20490	When I was growing up... Someone molested me (sexually)		N	N	https://biobank.ndph.ox.ac.uk/showcase/field.cgi?id=20490
	Someone to take to doctor when needed as a child (SR)	MH FU	X20491	When I was growing up... There was someone to take me to the doctor if I needed it		N	N	https://biobank.ndph.ox.ac.uk/showcase/field.cgi?id=20491
	Professional dx. social anxiety/phobia (SR)	MH FU	X20544_1	Have you been diagnosed with one or more of the following mental health problems by a professional, even if you don't have it currently? (tick all that apply):		N	N	https://biobank.ndph.ox.ac.uk/showcase/field.cgi?id=20544
	Professional dx. depression (SR)	MH FU	X20544_11	Have you been diagnosed with one or more of the following mental health problems by a professional, even if you don't have it currently? (tick all that apply):		N	N	https://biobank.ndph.ox.ac.uk/showcase/field.cgi?id=20544
	Professional dx. anxiety/nerves/GAD (SR)	MH FU	X20544_15	Have you been diagnosed with one or more of the following mental health problems by a professional, even if you don't have it currently? (tick all that apply):		N	N	https://biobank.ndph.ox.ac.uk/showcase/field.cgi?id=20544
	Professional dx. panic attacks (SR)	MH FU	X20544_6	Have you been diagnosed with one or more of the following mental health problems by a professional, even if you don't have it currently? (tick all that apply):		N	N	https://biobank.ndph.ox.ac.uk/showcase/field.cgi?id=20544
	Addictions: behavior (SR)	MH FU	X20552_2	Were you addicted to (tick all that apply):	Must have indicated being addicted to a behaviour (such as gambling)	N	N	https://biobank.ndph.ox.ac.uk/showcase/field.cgi?id=20552
	Puse wave ASI (LAB)	Initial	X21021	The time between peaks of the waveform (the peak-to-peak time) is divided into the persons height to obtain the Stiffness Index		N	N	https://biobank.ndph.ox.ac.uk/showcase/field.cgi?id=21021
	Left ankle spacing width (LAB)	Initial	X4100	Left ankle width as indicated by the spacing between measurement transducer pads on heel		N	N	https://biobank.ndph.ox.ac.uk/showcase/field.cgi?id=4100
	Left heel broadband ultrasound attenuation (LAB)	Initial	X4101	Broadband ultrasound attenuation through left heel		N	N	https://biobank.ndph.ox.ac.uk/showcase/field.cgi?id=4101
	Heel bone mineral density L (LAB)	Initial	X4105	Estimation of bone mineral density (BMD) in the left heel is based on the Quantitative Ultrasound Index through the calcaneus		N	N	https://biobank.ndph.ox.ac.uk/showcase/field.cgi?id=4105
	Right ankle spacing width (LAB)	Initial	X4119	Right ankle width as indicated by the spacing between measurement transducer pads on heel		N	N	https://biobank.ndph.ox.ac.uk/showcase/field.cgi?id=4119
	Right heel broadband ultrasound attenuation (LAB)	Initial	X4120	Broadband ultrasound attenuation through right heel		N	N	https://biobank.ndph.ox.ac.uk/showcase/field.cgi?id=4120
	Informal detention (HOSP)	Misc.	X41215_0	Recorded on hospital inpatient records		N	N	https://biobank.ndph.ox.ac.uk/showcase/field.cgi?id=41215
	Heel bone mineral density R (LAB)	Initial	X4124	Estimation of bone mineral density (BMD) in the right heel is based on the Quantitative Ultrasound Index through the calcaneus		N	N	https://biobank.ndph.ox.ac.uk/showcase/field.cgi?id=4124
	Pulse rate 2 (LAB)	Initial	X4194	Pulse rate during arterial stiffness measurement		N	N	https://biobank.ndph.ox.ac.uk/showcase/field.cgi?id=4194
	Pulse wave peak-to-peak time (LAB)	Initial	X4196	peak to peak time is the difference between the peak values of direct and reflected components		N	N	https://biobank.ndph.ox.ac.uk/showcase/field.cgi?id=4196
	Signal-to-noise ratio, triplet L (LAB)	Initial	X4230	This is the signal-to-noise ratio for each round (left ear)		N	N	https://biobank.ndph.ox.ac.uk/showcase/field.cgi?id=4230
	Signal-to-noise ratio, triplet R (LAB)	Initial	X4241	This is the signal-to-noise ratio for each round (right ear)		N	N	https://biobank.ndph.ox.ac.uk/showcase/field.cgi?id=4241
	Volume level, participant-set L (LAB)	Initial	X4270	Volume level set by participant for left ear as a percentage of the maximum volume		N	N	https://biobank.ndph.ox.ac.uk/showcase/field.cgi?id=4270
	Volume level, participant-set R (LAB)	Initial	X4277	Volume level set by participant for right ear as a percentage of the maximum volume		N	N	https://biobank.ndph.ox.ac.uk/showcase/field.cgi?id=4277
	Duration screen displayed (ADMIN)	Initial	X4290	Time for which screen was visible		N	N	https://biobank.ndph.ox.ac.uk/showcase/field.cgi?id=4290
	Number of attempts (LAB)	Initial	X4291	Prospective memory game--number of attempts		N	N	https://biobank.ndph.ox.ac.uk/showcase/field.cgi?id=4291
	Final attempt correct: yes (LAB)	Initial	X4294_1	Prospective memory game--True if final answer given was correct.		N	N	https://biobank.ndph.ox.ac.uk/showcase/field.cgi?id=4294
	Happiness (SR)	Initial	X4526	In general how happy are you?		N	N	https://biobank.ndph.ox.ac.uk/showcase/field.cgi?id=4526
	Job satisfaction (SR)	Initial	X4537	In general how satisfied are you with the WORK that you do?		N	N	https://biobank.ndph.ox.ac.uk/showcase/field.cgi?id=4537
	Health satisfaction (SR)	Initial	X4548	In general how satisfied are you with your HEALTH?		N	N	https://biobank.ndph.ox.ac.uk/showcase/field.cgi?id=4548
	Family relationship satisfaction (SR)	Initial	X4559	In general how satisfied are you with your FAMILY RELATIONSHIPS?		N	N	https://biobank.ndph.ox.ac.uk/showcase/field.cgi?id=4559
	Friendships satisfaction (SR)	Initial	X4570	In general how satisfied are you with your FRIENDSHIPS?		N	N	https://biobank.ndph.ox.ac.uk/showcase/field.cgi?id=4570
	Financial situation satisfaction (SR)	Initial	X4581	In general how satisfied are you with your FINANCIAL SITUATION?		N	N	https://biobank.ndph.ox.ac.uk/showcase/field.cgi?id=4581
	Ever depressed for a whole week (SR)	Initial	X4598	Looking back over your life, have you ever had a time when you were feeling depressed or down for at least a whole week?		N	N	https://biobank.ndph.ox.ac.uk/showcase/field.cgi?id=4598
	Ever unenthusiastic/disinterested for a whole week (SR)	Initial	X4631	Have you ever had a time when you were uninterested in things or unable to enjoy the things you used to for at least a whole week?		N	N	https://biobank.ndph.ox.ac.uk/showcase/field.cgi?id=4631
	Ever manic/hyper for 2 days (SR)	Initial	X4642	Have you ever had a period of time lasting at least two days when you were feeling so good, "high", excited or "hyper" that other people thought you were not your normal self or you were so "hyper" that you got into trouble?		N	N	https://biobank.ndph.ox.ac.uk/showcase/field.cgi?id=4642
	Ever highly irritable/argumentative for 2 days (SR)	Initial	X4653	Have you ever had a period of time lasting at least two days when you were so irritable that you found yourself shouting at people or starting fights or arguments?		N	N	https://biobank.ndph.ox.ac.uk/showcase/field.cgi?id=4653
	Private healthcare (SR)	Initial	X4674	Do you use private healthcare?		N	N	https://biobank.ndph.ox.ac.uk/showcase/field.cgi?id=4674
	Shortness of breath, level ground (SR)	Initial	X4717	Do you get short of breath walking with people of your own age on level ground?		N	N	https://biobank.ndph.ox.ac.uk/showcase/field.cgi?id=4717
	Leg pain on walking (SR)	Initial	X4728	Do you get a pain in either leg on walking?		N	N	https://biobank.ndph.ox.ac.uk/showcase/field.cgi?id=4728
	Tinnitus: never (SR)	Initial	X4803_0	Do you get or have you had noises (such as ringing or buzzing) in your head or in one or both ears that lasts for more than five minutes at a time?	Excluded those who indicated they were completely deaf	N	N	https://biobank.ndph.ox.ac.uk/showcase/field.cgi?id=4803
	Tinnitus: yes (SR)	Initial	X4803_11	Do you get or have you had noises (such as ringing or buzzing) in your head or in one or both ears that lasts for more than five minutes at a time?	Excluded those who indicated they were completely deaf	N	N	https://biobank.ndph.ox.ac.uk/showcase/field.cgi?id=4803
	Any noisy workplace (SR)	Initial	X4825	Have you ever worked in a noisy place where you had to shout to be heard?	Excluded those who indicated they were completely deaf	N	N	https://biobank.ndph.ox.ac.uk/showcase/field.cgi?id=4825
	Loud music exposure (SR)	Initial	X4836	Have you ever listened to music for more than 3 hours per week at a volume which you would need to shout to be heard or, if wearing headphones, someone else would need to shout for you to hear them?	Excluded those who indicated they were completely deaf	N	N	https://biobank.ndph.ox.ac.uk/showcase/field.cgi?id=4836
	Number of older siblings (SR)	Initial	X5057	How many OLDER brothers/sisters do you have? (Please include those who have died, and twins. Do not include half-, step- or adopted brothers and sisters)	Excluded those who were adopted as a child	N	N	https://biobank.ndph.ox.ac.uk/showcase/field.cgi?id=5057
	Spherical power R (LAB)	Initial	X5084	the spherical power of refractometry results for the right eye (0.00 indicates none)		N	N	https://biobank.ndph.ox.ac.uk/showcase/field.cgi?id=5084
	Spherical power L (LAB)	Initial	X5085	the spherical power of refractometry results for the left eye (0.00 indicates none)		N	N	https://biobank.ndph.ox.ac.uk/showcase/field.cgi?id=5085
	Cylindrical power L (LAB)	Initial	X5086	This is the cylindrical power of refractometry results for the left eye (0.00 indicates none)		N	N	https://biobank.ndph.ox.ac.uk/showcase/field.cgi?id=5086
	Cylindrical power R (LAB)	Initial	X5087	This is the cylindrical power of refractometry results for the right eye (0.00 indicates none)		N	N	https://biobank.ndph.ox.ac.uk/showcase/field.cgi?id=5087
	3mm cylindrical power R (LAB)	Initial	X5116	This is the cylindrical power of keratometry results taken at 3mm for the right eye (0 indicates none)		N	N	https://biobank.ndph.ox.ac.uk/showcase/field.cgi?id=5116
	3mm cylindrical power L (LAB)	Initial	X5119	This is the cylindrical power of keratometry results taken at 3mm for the left eye (0 indicates none)		N	N	https://biobank.ndph.ox.ac.uk/showcase/field.cgi?id=5119
	3mm strong meridian R (LAB)	Initial	X5132	Strong meridian angle of keratometry results taken at 3mm for the right eye		N	N	https://biobank.ndph.ox.ac.uk/showcase/field.cgi?id=5132
	3mm strong meridian L (LAB)	Initial	X5135	Strong meridian angle of keratometry results taken at 3mm for the left eye		N	N	https://biobank.ndph.ox.ac.uk/showcase/field.cgi?id=5135
	3mm assymetry index L (LAB)	Initial	X5156	This is the asymmetry index as part of the keratometry result taken at 3mm for the left eye		N	N	https://biobank.ndph.ox.ac.uk/showcase/field.cgi?id=5156
	3mm assymetry index R (LAB)	Initial	X5159	This is the asymmetry index as part of the keratometry result taken at 3mm for the right eye		N	N	https://biobank.ndph.ox.ac.uk/showcase/field.cgi?id=5159
	3mm regularity index R (LAB)	Initial	X5160	This is the regularity index as part of the keratometry result taken at 3mm for the right eye		N	N	https://biobank.ndph.ox.ac.uk/showcase/field.cgi?id=5160
	3mm regularity index L (LAB)	Initial	X5163	This is the regularity index as part of the keratometry result taken at 3mm for the left eye		N	N	https://biobank.ndph.ox.ac.uk/showcase/field.cgi?id=5163
	Ever had eye surgery (SR)	Initial	X5181	Ever had eye surgery?		N	N	https://biobank.ndph.ox.ac.uk/showcase/field.cgi?id=5181
	logMAR, final R (LAB)	Initial	X5201	Visual acuity (right), final logMAR		N	N	https://biobank.ndph.ox.ac.uk/showcase/field.cgi?id=5201
	logMAR, final L (LAB)	Initial	X5208	Visual acuity (left), final logMAR		N	N	https://biobank.ndph.ox.ac.uk/showcase/field.cgi?id=5208
	Intra-ocular pressure, corneal-compensated R (LAB)	Initial	X5254	corneal-compensated intraocular pressure for right eye		N	N	https://biobank.ndph.ox.ac.uk/showcase/field.cgi?id=5254
	Intra-ocular pressure, Goldmann-correlated R (LAB)	Initial	X5255	goldmann-correlated intraocular pressure for right eye		N	N	https://biobank.ndph.ox.ac.uk/showcase/field.cgi?id=5255
	Corneal resistance factor R (LAB)	Initial	X5257	corneal resistance factor for right eye		N	N	https://biobank.ndph.ox.ac.uk/showcase/field.cgi?id=5257
	Intra-ocular pressure, corneal-compensated L (LAB)	Initial	X5262	corneal-compensated intraocular pressure for left eye		N	N	https://biobank.ndph.ox.ac.uk/showcase/field.cgi?id=5262
	Intra-ocular pressure, Goldmann-correlated L (LAB)	Initial	X5263	goldmann-correlated intraocular pressure for left eye		N	N	https://biobank.ndph.ox.ac.uk/showcase/field.cgi?id=5263
	Corneal resistance factor L (LAB)	Initial	X5265	corneal resistance factor for left eye		N	N	https://biobank.ndph.ox.ac.uk/showcase/field.cgi?id=5265
	Gas central heating in home (SR)	Initial	X6140_1	Do you have any of the following in your home? (You can select more than one answer)		N	N	https://biobank.ndph.ox.ac.uk/showcase/field.cgi?id=6140
	Electric storage heaters in home (SR)	Initial	X6140_2	Do you have any of the following in your home? (You can select more than one answer)		N	N	https://biobank.ndph.ox.ac.uk/showcase/field.cgi?id=6140
	Glasses used for short-sightedness (SR)	Initial	X6147_1	Why were you prescribed glasses/contacts? (You can select more than one answer)	Included only those who indicated they wear glasses or contact lenses to correct their vision	N	N	https://biobank.ndph.ox.ac.uk/showcase/field.cgi?id=6147
	Glasses/lenses for long-sightedness (SR)	Initial	X6147_2	Why were you prescribed glasses/contacts? (You can select more than one answer)	Included only those who indicated they wear glasses or contact lenses to correct their vision	N	N	https://biobank.ndph.ox.ac.uk/showcase/field.cgi?id=6147
	Glasses/lenses for presbyopia (SR)	Initial	X6147_3	Why were you prescribed glasses/contacts? (You can select more than one answer)	Included only those who indicated they wear glasses or contact lenses to correct their vision	N	N	https://biobank.ndph.ox.ac.uk/showcase/field.cgi?id=6147
	Glasses/lenses for astigmatism (SR)	Initial	X6147_4	Why were you prescribed glasses/contacts? (You can select more than one answer)	Included only those who indicated they wear glasses or contact lenses to correct their vision	N	N	https://biobank.ndph.ox.ac.uk/showcase/field.cgi?id=6147
	Macular degeneration (SR)	Initial	X6148_5	Has a doctor told you that you have any of the following problems with your eyes? (You can select more than one answer)		N	N	https://biobank.ndph.ox.ac.uk/showcase/field.cgi?id=6148
	Other serious eye condition (SR)	Initial	X6148_6	Has a doctor told you that you have any of the following problems with your eyes? (You can select more than one answer)		N	N	https://biobank.ndph.ox.ac.uk/showcase/field.cgi?id=6148
	Wrist fracture in last 5 years (SR)	Initial	X6151_5	Which bones did you fracture/break? (You can select more than one answer)	Included only those who indicated they had fractured/broken bones in last 5 years	N	N	https://biobank.ndph.ox.ac.uk/showcase/field.cgi?id=6151
SR = self-report; LAB = laboratory measure; HOSP = ICD-10 code from inpatient records; ADMIN = variable derived by UK Biobank team; GEO = geo-coded value; SOC = Standard Occupational Classification federal coding system for occupational data. Overall, 270 outcomes came from the Baseline Questionnaire ("Initial"; 2006-2010), 63 from the Work Environment Online Follow-up ("Work Envt FU"; 2015-2017)…

## Sheet: S3 Multiple Imputation
Table S3A: List of Non-Outcome Study Variables Included in Multiple Imputation Model
Variable	Type	Categories/Unit
Sex	Binary	Female; Male
Location of baseline assessment	Categorical	Barts; Birmingham; Bristol; Bury; Cardiff; Croydon; Edinburgh; Glasgow; Hounslow; Leeds; Liverpool; Manchester; Middlesborough; Newcastle; Nottingham; Oxford; Reading; Sheffield; Stockport; Stoke; Swansea; Wrexham
Maternal smoking at birth	Binary	No; Yes
Ethnicity	Categorical	White; Mixed; Asian; Black; Other
Age at baseline assessment	Continuous	Years
Felt hated by a family member as a child	Categorical	Never true; Rarely true; Sometimes true; Often; Very often true
Physically abused by family as a child	Categorical	Never true; Rarely true; Sometimes true; Often; Very often true
Sexually molested as a child	Categorical	Never true; Rarely true; Sometimes true; Often; Very often true
Someone to take to doctor when needed as a child	Categorical	Never true; Rarely true; Sometimes true; Often; Very often true
Felt hated by a family member as a child	Categorical	Never true; Rarely true; Sometimes true; Often; Very often true
Country of birth	Binary	UK; Outside the UK
Breastfed as a baby	Binary	No; Yes
Part of multiple birth	Binary	No; Yes
Number of siblings	Continuous	Count
Age at Mental Health Questionnaire	Continuous	Years
Birthweight	Continuous	Kg
Parental cardiovascular disease	Binary	No; Yes
Maternal severe depression	Binary	No; Yes
Table S3B: Distribution of 'Prefer Not to Say' Responses Across Maltreatment Types by Number of 'Prefer Not to Say' Responses
		Number of 'Prefer Not to Say' Responses (Out of 5) to Maltreatment Questions
		1 (N=3298)	2 (N=295)	3 (N=52)	4 (N=28)	5 (N=42)	Total (N=3715)
Number (%) Responded 'Prefer Not to Say' to Maltreatment Type	Emotional Abuse	223 (6.8%)	121 (41.0%)	41 (78.8%)	27 (96.4%)	42 (100%)	454 (12.2%)
	Physical Abuse	164 (5.0%)	88 (29.8%)	38 (73.1%)	26 (92.9%)	42 (100%)	358 (9.6%)
	Emotional Neglect	393 (11.9%)	146 (49.5%)	29 (55.8%)	18 (64.3%)	42 (100%)	628 (16.9%)
	Sexual Abuse	1645 (49.9%)	118 (40.0%)	27 (51.9%)	20 (71.4%)	42 (100%)	1852 (49.9%)
	Physical Neglect	873 (26.5%)	117 (39.7%)	21 (40.4%)	21 (75.0%)	42 (100%)	1074 (28.9%)
Only 3,715 of 157,316 individuals from our analytic sample (2%) responded 'prefer not to say' to one or more maltreatment questions, and only 417 (<1%) responded as such to two or more maltreatment questions.
Table S3C: Distribution of Responses to Maltreatment Questions Before and After Imputation
		Never True	Rarely True	Sometimes True	Often True	Very Often True	Total
Emotional Abuse	Before Imputation	132326 (84%)	9538 (6%)	10428 (7%)	2500 (2%)	2070 (1%)	156862
	After (M=1)	132600 (84%)	9590 (6%)	10511 (7%)	2527 (2%)	2088 (1%)	157316
Physical Abuse	Before Imputation	127175 (81%)	16840 (11%)	10609 (7%)	1422 (1%)	912 (1%)	156958
	After (M=1)	127419 (81%)	16883 (11%)	10656 (7%)	1439 (1%)	919 (1%)	157316
Emotional Neglect*	Before Imputation	2307 (1%)	7319 (5%)	25655 (16%)	39841 (25%)	81566 (52%)	156688
	After (M=1)	2334 (1%)	7362 (5%)	25771 (16%)	40021 (25%)	81828 (52%)	157316
Sexual Abuse	Before Imputation	141823 (90%)	7184 (5%)	4999 (3%)	797 (1%)	661 (0%)	155464
	After (M=1)	143396 (91%)	7287 (5%)	5107 (3%)	833 (1%)	693 (0%)	157316
Physical Neglect*	Before Imputation	3377 (2%)	1305 (1%)	4317 (3%)	16718 (11%)	130525 (83%)	156242
	After (M=1)	3424 (2%)	1329 (1%)	4367 (3%)	16887 (11%)	131309 (83%)	157316
*These questions are presented under their original reverse coding.

## Sheet: S4 MHQ Comparison
Table S4: Comparison of UK Biobank Mental Health Questionnaire Respondents and Non-Respondents
Covariate	Mental Health Questionnaire Respondents (N=157,347*)	Mental Health Questionnaire Non-Respondents (N=345,065)	Total Sample (N=502,412)
Sex
N Missing	0	0	0
Female	89089 (56.6%)	184239 (53.4%)	273328 (54.4%)
Male	68258 (43.4%)	160826 (46.6%)	229084 (45.6%)
Maternal Smoking Around Birth
N Missing	19897	49727	69624
No	97955 (71.3%)	208237 (70.5%)	306192 (70.7%)
Yes	39495 (28.7%)	87101 (29.5%)	126596 (29.3%)
Ethnicity
N Missing	498	2218	2716
White	152289 (97.1%)	320381 (93.4%)	472670 (94.6%)
Mixed	829 (0.5%)	2126 (0.6%)	2955 (0.6%)
Asian	1704 (1.1%)	9749 (2.8%)	11453 (2.3%)
Black	1149 (0.7%)	6911 (2.0%)	8060 (1.6%)
Other	878 (0.6%)	3680 (1.1%)	4558 (0.9%)
Country of Birth
N Missing	105	1516	1621
Not born in UK	11352 (7.2%)	33509 (9.8%)	44861 (9.0%)
Born in UK	145890 (92.8%)	310040 (90.2%)	455930 (91.0%)
Breastfed as a Baby
N Missing	30375	86443	116818
No	33599 (26.5%)	73148 (28.3%)	106747 (27.7%)
Yes	93373 (73.5%)	185474 (71.7%)	278847 (72.3%)
Age at Baseline Assessment
N Missing	0	0	0
Mean (SD)	55.9 (7.7)	56.8 (8.2)	56.5 (8.1)
Range	38.0 - 72.0	37.0 - 73.0	37.0 - 73.0
Age at Mental Health Questionnaire
N Missing	0	-	345065
Mean (SD)	63.0 (7.7)		63.0 (7.7)
Range	45.0 - 80.0		45.0 - 80.0
Part of Multiple Birth
N Missing	2224	6883	9107
Single birth	152001 (98.0%)	330072 (97.6%)	482073 (97.7%)
Multiple birth	3122 (2.0%)	8110 (2.4%)	11232 (2.3%)
Number of Siblings
N Missing	413	2299	2712
Mean (SD)	2.0 (1.7)	2.3 (2.1)	2.2 (2.0)
Range	0.0 - 32.0	0.0 - 44.0	0.0 - 44.0
Birthweight, kg
N Missing	62710	162684	225394
Mean (SD)	3.3 (0.6)	3.3 (0.7)	3.3 (0.7)
Range	0.5 - 10.0	0.5 - 9.0	0.5 - 10.0
Maternal Severe Depression
N Missing	5147	24635	29782
No	141737 (93.1%)	300225 (93.7%)	441962 (93.5%)
Yes	10463 (6.9%)	20205 (6.3%)	30668 (6.5%)
We identified 31 out of 157,347 individuals (<0.1%) who appear to have responded to the Mental Health Questionnaire but who did not specifically respond to any of the maltreatment questions; these individuals were excluded from the observational OWA sample.

## Sheet: S5 Obs OWA_Categorical
Table S5. Observational Outcome-Wide Analysis of Childhood Maltreatment Categorical Count on Outcomes in Adulthood
Theme	Outcome	Variable Type	Maltreatment Count: 1 vs. 0						Maltreatment Count: 2 vs. 0						Maltreatment Count: 3 vs. 0						Maltreatment Count: 4-5 vs. 0						Maternal Smoking at Birth
			Beta	RR/OR	Lower 95% CI	Upper 95% CI	P-Value, FDR	E-Value for CI	Beta	RR/OR	Lower 95% CI	Upper 95% CI	P-Value, FDR	E-Value for CI	Beta	RR/OR	Lower 95% CI	Upper 95% CI	P-Value, FDR	E-Value for CI	Beta	RR/OR	Lower 95% CI	Upper 95% CI	P-Value, FDR	E-Value for CI	Beta	OR/RR
Alcohol, Drugs, Sex, and Lifestyle	Ever taken cannabis (SR)	B		1.28673	1.2574	1.31674	2.89954e-101	1.82631		1.43232	1.3835	1.48286	4.3334e-91	2.1119		1.46779	1.39276	1.54686	4.73079e-46	2.13237		1.5623	1.44613	1.6878	3.9278e-29	2.24935		1.04542
Alcohol, Drugs, Sex, and Lifestyle	Lifetime number of sexual partners (SR)	C	0.164924		0.150333	0.179515	0	1.56354	0.29384		0.269147	0.318533	0	1.88536	0.369165		0.330366	0.407964	0	2.05465	0.357931		0.298172	0.417689	0	1.96522	0.0819826
Alcohol, Drugs, Sex, and Lifestyle	Time outdoors in summer (SR)	C	0.0253069		0.0127933	0.0378204	0.000121256	1.12877	0.0768619		0.0558845	0.0978392	1.63023e-12	1.30838	0.105544		0.0730595	0.138028	4.44119e-10	1.36675	0.186857		0.136791	0.236923	7.07809e-13	1.56572	0.0206521
Alcohol, Drugs, Sex, and Lifestyle	Weekly champagne/white wine intake (SR)	C	0.0238414		0.00802586	0.0396569	0.00438762	1.0946	0.00149347		-0.025844	0.0288309	0.916917	1	0.00222916		-0.0421564	0.0466147	0.932716	1	0.0211999		-0.0525715	0.0949714	0.60656	1	0.047662
Alcohol, Drugs, Sex, and Lifestyle	Age at first sexual intercourse (SR)	C	-0.138671		-0.152611	-0.12473	0	1.49454	-0.267592		-0.290902	-0.244283	0	1.82064	-0.344877		-0.380981	-0.308774	0	1.9982	-0.506149		-0.561907	-0.450391	0	2.40919	-0.186358
Alcohol, Drugs, Sex, and Lifestyle	Ever smoked (SR)	B		1.11495	1.10334	1.12669	1.35619e-91	1.44101		1.19374	1.17457	1.21322	2.11512e-101	1.6274		1.21488	1.18523	1.24526	3.03409e-53	1.65379		1.26261	1.21727	1.30964	2.96558e-35	1.73155		0.95174
Alcohol, Drugs, Sex, and Lifestyle	Ever addicted to substance/behavior (SR)	B		1.87692	1.78017	1.97894	0	2.95866		2.9906	2.78076	3.21627	0	5.00605		3.33218	2.99675	3.70516	0	5.44292		4.7922	4.14723	5.53747	0	7.76002		1.31092
Alcohol, Drugs, Sex, and Lifestyle	Frequency consumes 6+ units alcohol: weekly or more often (SR)	B		1.12635	1.08311	1.17131	5.89228e-09	1.38312		1.21212	1.1368	1.29243	8.22137e-09	1.53116		1.14571	1.03483	1.26847	0.012071	1.22466		1.11403	0.949063	1.30768	0.21601	1		1.2691
Alcohol, Drugs, Sex, and Lifestyle	Tobacco: ex-smoker (SR)	B		1.20032	1.17478	1.22643	1.51479e-61	1.62791		1.3968	1.35182	1.44329	1.78688e-88	2.04145		1.40088	1.33155	1.47383	3.30619e-38	1.99598		1.57566	1.46004	1.70045	5.21762e-31	2.27959		1.03869
Alcohol, Drugs, Sex, and Lifestyle	Plays computer games: often (SR)	B		1.32992	1.24533	1.42026	0	1.79806		1.47671	1.33095	1.63843	4.72134e-13	1.99464		1.55064	1.3256	1.81387	8.22371e-08	1.98258		1.74238	1.38779	2.18757	3.30967e-06	2.12139		1.17459
Alcohol, Drugs, Sex, and Lifestyle	Time spent watching TV (SR)	C	0.0354415		0.0233919	0.0474911	1.78638e-08	1.18349	0.0847407		0.0646075	0.104874	0	1.34208	0.083932		0.0526828	0.115181	2.72028e-07	1.30028	0.175507		0.127395	0.223619	2.34381e-12	1.54378	0.107884
Alcohol, Drugs, Sex, and Lifestyle	Time spent using computer (SR)	C	0.0965448		0.08271	0.11038	0	1.36761	0.166654		0.143525	0.189784	0	1.53685	0.236565		0.200607	0.272522	0	1.68866	0.277052		0.221914	0.332189	0	1.74506	0.0451917
Alcohol, Drugs, Sex, and Lifestyle	Alcohol intake frequency: 3 or more times per week (SR)	B		0.937353	0.911483	0.963958	1.03555e-05	1.23434		0.818928	0.781051	0.858642	0	1.6025		0.710771	0.659518	0.766006	0	1.93697		0.583349	0.517886	0.657087	0	2.41306		1.03178
Alcohol, Drugs, Sex, and Lifestyle	Risk taking (SR)	B		1.2532	1.22706	1.2799	3.84438e-97	1.7549		1.4612	1.41645	1.50737	1.34623e-125	2.18448		1.54245	1.47246	1.61575	3.64972e-74	2.30654		1.66895	1.56015	1.78533	1.51525e-49	2.49499		1.10746
Alcohol, Drugs, Sex, and Lifestyle	Ever had person concerned about alcohol consumption: no (SR)	B		0.965107	0.960755	0.969479	5.85796e-53	1.21168		0.941028	0.933142	0.948981	5.4469e-45	1.29178		0.934185	0.921746	0.946792	7.56665e-23	1.29983		0.907132	0.886955	0.927767	6.59703e-17	1.36754		0.981212
Alcohol, Drugs, Sex, and Lifestyle	Ever been injured or injured someone else through drinking: no (SR)	B		0.979743	0.976644	0.982851	3.14049e-36	1.15069		0.962449	0.95644	0.968496	1.41579e-32	1.2158		0.95283	0.94286	0.962905	6.53687e-19	1.23854		0.922739	0.905418	0.940392	2.94244e-16	1.32301		0.989707
Alcohol, Drugs, Sex, and Lifestyle	Alcohol drinking frequency: 4 or more times per week (SR)	B		1.01392	0.983452	1.04533	0.407222	1		0.97859	0.928824	1.03102	0.446181	1		0.877941	0.807245	0.954828	0.00341625	1.2699		0.731057	0.637217	0.838715	1.41804e-05	1.67113		1.07634
Alcohol, Drugs, Sex, and Lifestyle	Ever had same-sex intercourse (SR)	B		1.71413	1.60879	1.82637	0	2.59845		2.1885	1.99432	2.40159	0	3.40251		2.39536	2.09021	2.74504	0	3.59978		2.93432	2.41755	3.56157	0	4.26876		1.12295
Alcohol, Drugs, Sex, and Lifestyle	Weekly red wine intake (SR)	C	0.0466567		0.0305481	0.0627654	2.93905e-08	1.199	0.0322639		0.00442556	0.0601023	0.0289088	1.06828	0.0351066		-0.0100678	0.0802809	0.152894	1	0.143846		0.0688025	0.218889	0.00028159	1.32813	0.0240651
Alcohol, Drugs, Sex, and Lifestyle	Weekly beer/cider intake (SR)	C	0.040882		0.029497	0.0522671	5.06878e-12	1.23979	0.0791475		0.0594833	0.0988117	8.29627e-15	1.37367	0.0976335		0.0657044	0.129563	4.40802e-09	1.39933	0.0922253		0.0391935	0.145257	0.0010176	1.28612	0.07511
Alcohol, Drugs, Sex, and Lifestyle	Activity: pub or social club (SR)	B		1.00626	0.981977	1.03115	0.6409	1		1.00265	0.961812	1.04523	0.904988	1		0.932741	0.870444	0.999496	0.0606571	1.02297		0.825819	0.734905	0.927979	0.00193811	1.36681		1.1269
Alcohol, Drugs, Sex, and Lifestyle	Activity: religious group (SR)	B		0.943042	0.914108	0.972893	0.000359551	1.19709		0.80858	0.764121	0.855626	4.35844e-13	1.61281		0.797136	0.729136	0.871478	1.16103e-06	1.55884		0.779459	0.679674	0.893893	0.000582253	1.48311		0.76852
Alcohol, Drugs, Sex, and Lifestyle	Activity: adult education class (SR)	B		1.02515	0.97653	1.07619	0.35253	1		1.13583	1.04981	1.2289	0.00210503	1.27849		1.12371	0.994402	1.26982	0.0764491	1		1.12058	0.931252	1.34839	0.259535	1		0.90087
Alcohol, Drugs, Sex, and Lifestyle	Activity: other group (SR)	B		0.996594	0.973375	1.02037	0.789869	1		0.9956	0.956382	1.03643	0.843828	1		0.964264	0.904199	1.02832	0.305339	1		0.961421	0.871211	1.06097	0.466113	1		0.936254
Alcohol, Drugs, Sex, and Lifestyle	Drive faster than speed limit most of the time (SR)	B		1.14427	1.07621	1.21664	2.82629e-05	1.3626		1.36843	1.24329	1.50616	3.03275e-10	1.79327		1.38265	1.19	1.60648	3.9737e-05	1.66551		1.09528	0.842055	1.42465	0.53175	1		1.05498
Alcohol, Drugs, Sex, and Lifestyle	Length of mobile phone use: never (SR)	B		0.938223	0.900674	0.977338	0.00315511	1.17722		0.861611	0.801008	0.9268	9.50363e-05	1.37091		0.858747	0.764511	0.964598	0.0139256	1.23176		0.802837	0.666513	0.967043	0.0267205	1.22181		0.810903
Alcohol, Drugs, Sex, and Lifestyle	Weekly spirits intake (SR)	C	0.038638		0.0266165	0.0506594	7.16955e-10	1.21819	0.0649871		0.0442181	0.0857561	1.76056e-09	1.29808	0.14232		0.108606	0.176035	0	1.54537	0.167583		0.111552	0.223614	1.03757e-08	1.5562	0.0482242
Alcohol, Drugs, Sex, and Lifestyle	Alcohol intake vs. 10 years ago (SR): about the same	O		0.86412	0.829887	0.899766	3.73476e-12	1.29333		0.819419	0.764318	0.878492	3.91422e-08	1.33412		0.714813	0.641444	0.796573	2.69266e-09	1.48778		0.645407	0.544334	0.765248	9.34935e-07	1.54765		0.899366
Alcohol, Drugs, Sex, and Lifestyle	Alcohol intake vs. 10 years ago (SR): less nowadays	O		1.04166	1.00114	1.08382	0.0547165	1.0245		1.14324	1.06996	1.22154	0.00011276	1.22299		1.07646	0.973312	1.19055	0.17952	1		1.0497	0.89924	1.22533	0.57309	1		1.08389
Alcohol, Drugs, Sex, and Lifestyle	Typical drinking day, amount alcohol drunk: 5 or more drinks (SR)	B		1.17144	1.13056	1.21379	0	1.51476		1.25679	1.18558	1.33227	4.08454e-14	1.65465		1.27228	1.1621	1.39291	3.62246e-07	1.59613		1.14798	0.993753	1.32615	0.0734311	1		1.31265
Alcohol, Drugs, Sex, and Lifestyle	Time outdoors in winter (SR)	C	0.033906		0.0227048	0.0451073	6.75603e-09	1.1903	0.0932117		0.0744036	0.11202	0	1.3989	0.112255		0.0831706	0.14134	1.04296e-13	1.43015	0.233827		0.188901	0.278752	0	1.78611	0.0190129
Alcohol, Drugs, Sex, and Lifestyle	Weekly usage of cell in last 3 months: 4 or more hours (SR)	B		1.25381	1.18679	1.32461	1.93826e-15	1.65763		1.34559	1.2356	1.46537	2.01099e-11	1.77515		1.52757	1.34945	1.72919	5.05041e-11	2.03615		1.65697	1.38063	1.98863	1.24206e-07	2.10554		1.26786
Alcohol, Drugs, Sex, and Lifestyle	Hands-free/speakerphone use with cell in last 3 months: at least half the time (SR)	B		1.18269	1.1013	1.27009	7.22771e-06	1.4353		1.31205	1.17306	1.46751	3.34743e-06	1.62362		1.42398	1.204	1.68415	6.1764e-05	1.69959		1.52364	1.18137	1.96507	0.00177069	1.64425		1.20828
Body Composition and Weight	BMI (LAB)	C	0.102821		0.0899391	0.115703	0	1.40704	0.176577		0.155061	0.198092	0	1.59745	0.228605		0.195196	0.262015	0	1.71138	0.339523		0.288282	0.390764	0	1.97748	0.156478
Body Composition and Weight	Hip circumference (LAB)	C	0.0797237		0.0666816	0.0927658	0	1.33168	0.134942		0.113165	0.15672	0	1.47257	0.171781		0.138002	0.20556	0	1.54402	0.24907		0.197172	0.300967	0	1.71051	0.111968
Body Composition and Weight	Waist circumference (LAB)	C	0.0874005		0.075805	0.098996	0	1.38942	0.156744		0.137386	0.176102	0	1.59037	0.191849		0.161792	0.221906	0	1.66746	0.284197		0.238071	0.330322	0	1.90849	0.114622
Body Composition and Weight	Impedance, whole body (LAB)	C	-0.0566082		-0.0667005	-0.046516	0	1.31131	-0.0893132		-0.106191	-0.0724352	0	1.41624	-0.122135		-0.1484	-0.0958701	0	1.50538	-0.16141		-0.201713	-0.121107	1.25369e-14	1.5986	-0.0696988
Body Composition and Weight	Weight change compared with 1 year ago (SR): none	O		0.824423	0.798162	0.851549	0	1.38477		0.71515	0.678209	0.754103	0	1.56932		0.700092	0.64467	0.760279	0	1.55728		0.510346	0.450853	0.577689	0	1.96016		0.83286
Body Composition and Weight	Weight change compared with 1 year ago (SR): lost	O		1.01776	0.974553	1.06288	0.456915	1		1.02561	0.957358	1.09872	0.504212	1		1.09531	0.987169	1.21529	0.105761	1		0.933664	0.801719	1.08732	0.408432	1		0.982437
Body Composition and Weight	Sitting height (LAB)	C	0.00847983		-0.00161797	0.0185776	0.1181	1	0.0290954		0.0122266	0.0459642	0.00102769	1.14041	0.00331193		-0.022839	0.0294628	0.829701	1	0.00317656		-0.0370569	0.04341	0.89006	1	0.000545935
Body Composition and Weight	Standing height (LAB)	C	-0.00482833		-0.0139996	0.00434292	0.338499	1	0.00879744		-0.00652788	0.0241227	0.29034	1	-0.0220745		-0.0457483	0.00159923	0.0838167	1	-0.044872		-0.0813942	-0.00834987	0.0210728	1.12017	-0.0403045
Body Composition and Weight	Usual side of head for cell use: left (SR)	B		1.01829	0.998405	1.03857	0.0867756	1		1.05037	1.01718	1.08464	0.0036394	1.14938		0.983679	0.933453	1.03661	0.5798	1		1.00514	0.928992	1.08753	0.907185	1		1.00575
Body Composition and Weight	Usual side of head for cell use: right (SR)	B		0.986923	0.974229	0.999783	0.0575339	1.01497		0.952687	0.931846	0.973995	2.78703e-05	1.19227		0.98995	0.958002	1.02296	0.585323	1		0.967406	0.919315	1.01801	0.232105	1		0.991996
Body Composition and Weight	Handedness: right (SR)	B		0.997156	0.992345	1.00199	0.283644	1		0.991751	0.98363	0.999938	0.0584964	1.00792		0.990251	0.977672	1.00299	0.15891	1		0.964575	0.944006	0.985592	0.00157225	1.13641		1.00575
Cardiovascular and Diabetes	Diastolic blood pressure (LAB)	C	-0.00672205		-0.0204691	0.007025	0.374508	1	0.0179157		-0.00504466	0.040876	0.147676	1	-0.0046761		-0.0402876	0.0309354	0.824933	1	0.0793478		0.0246737	0.134022	0.00627576	1.17945	0.0266187
Cardiovascular and Diabetes	Pulse rate (LAB)	C	0.00244331		-0.0112779	0.0161645	0.746682	1	0.0488021		0.0258847	0.0717196	4.70435e-05	1.18443	0.0749727		0.0394294	0.110516	6.04328e-05	1.23697	0.155228		0.100649	0.209807	5.40086e-08	1.43187	-0.0107029
Cardiovascular and Diabetes	Systolic blood pressure (LAB)	C	-0.0377789		-0.0506395	-0.0249182	1.856e-08	1.18728	-0.0381227		-0.0596087	-0.0166367	0.000723615	1.14844	-0.0514116		-0.0847325	-0.0180907	0.00357858	1.15582	-0.0191585		-0.0703169	0.0319999	0.496097	1	0.0148551
Cardiovascular and Diabetes	High cholesterol (SR)	B		1.0075	0.9603	1.05701	0.775081	1		1.22573	1.13388	1.32503	5.39151e-07	1.52349		1.25027	1.10568	1.41378	0.000568983	1.44751		1.61901	1.35891	1.9289	1.46082e-07	2.05727		1.13403
Cardiovascular and Diabetes	Medication: lisinopril (SR)	B		1.01897	0.925887	1.12141	0.721271	1		1.02317	0.866779	1.20777	0.802006	1		0.985237	0.752252	1.29038	0.92724	1		0.694681	0.4223	1.14275	0.176231	1		1.20608
Cardiovascular and Diabetes	Medication: ramipril (SR)	B		1.10482	1.02501	1.19085	0.0123186	1.1851		1.2472	1.10195	1.4116	0.000676061	1.43713		1.40679	1.16597	1.69734	0.000568983	1.60589		1.52833	1.15022	2.03072	0.00494084	1.56591		1.08432
Cardiovascular and Diabetes	Simvastatin (SR)	B		1.03823	0.98757	1.09149	0.165237	1		1.14622	1.05349	1.24712	0.00210503	1.29087		1.27256	1.11729	1.44941	0.000445824	1.47929		1.34448	1.10093	1.64191	0.00528542	1.43428		1.0969
Cardiovascular and Diabetes	Medication: atenolol (SR)	B		1.04267	0.956619	1.13646	0.377755	1		1.19931	1.04112	1.38154	0.0150144	1.24804		1.4402	1.16921	1.774	0.000920403	1.61399		1.18983	0.836852	1.6917	0.3721	1		1.16227
Cardiovascular and Diabetes	Aspirin (SR)	B		1.1078	1.06675	1.15044	2.15907e-07	1.33358		1.20401	1.1303	1.28254	1.62844e-08	1.51406		1.33752	1.21411	1.47347	8.18876e-09	1.72396		1.54169	1.34189	1.77124	2.27116e-09	2.01921		1.08194
Cardiovascular and Diabetes	Medication: doxazosin (SR)	B		0.972801	0.831365	1.1383	0.748702	1		1.23501	0.961736	1.58593	0.11642	1		1.15498	0.759674	1.756	0.545857	1		1.30144	0.692307	2.44651	0.445159	1		1.03634
Cardiovascular and Diabetes	Medication: amlodipine (SR)	B		0.962335	0.886984	1.04409	0.390548	1		1.26544	1.11499	1.43621	0.000391366	1.47305		1.27181	1.0398	1.55558	0.0255816	1.24325		1.1723	0.845959	1.62454	0.377135	1		1.13798
Cardiovascular and Diabetes	Medication: perindopril (SR)	B		1.0289	0.898362	1.17841	0.704149	1		1.13224	0.903377	1.41909	0.311512	1		1.01825	0.696996	1.48758	0.934412	1		1.38258	0.824817	2.31753	0.250021	1		1.11957
Cardiovascular and Diabetes	Medication: atorvastatin (SR)	B		1.16639	1.06438	1.27818	0.00144133	1.32615		1.30303	1.11999	1.51598	0.000869086	1.48658		1.43246	1.13431	1.80899	0.00363426	1.52463		1.58943	1.12131	2.25297	0.0126046	1.49013		1.20297
Cardiovascular and Diabetes	Medication: candesartan cilexetil (SR)	B		1.14206	0.995147	1.31067	0.0718658	1		1.13108	0.89299	1.43266	0.336783	1		1.17509	0.813579	1.69723	0.435441	1		0.941038	0.501742	1.76496	0.870557	1		1.1341
Cardiovascular and Diabetes	Medication: bendroflumethiazide (SR)	B		1.01766	0.949699	1.09049	0.642534	1		0.981604	0.869474	1.1082	0.786703	1		1.07056	0.889805	1.28802	0.515453	1		1.46365	1.14226	1.87547	0.00378204	1.54538		1.08339
Cardiovascular and Diabetes	Doctor dx. diabetes (SR)	B		1.15237	1.06867	1.24261	0.000360847	1.33958		1.51247	1.34978	1.69477	2.41792e-12	2.0369		1.64642	1.3865	1.95506	2.64875e-08	2.11854		1.8912	1.47185	2.43003	1.24526e-06	2.30522		1.23019
Cardiovascular and Diabetes	Doctor dx. heart: high blood pressure (SR)	B		1.34869	1.22048	1.49036	9.80741e-09	1.73922		1.71627	1.46845	2.00592	2.51386e-11	2.29785		2.06938	1.64258	2.60708	1.52344e-09	2.66995		2.79169	2.03138	3.83656	5.85316e-10	3.47883		1.30898
Cardiovascular and Diabetes	Medication: bisoprolol (SR)	B		1.03907	0.906681	1.1908	0.606079	1		1.1899	0.950009	1.49037	0.151887	1		1.04602	0.710764	1.5394	0.843646	1		1.79605	1.11689	2.88817	0.0206699	1.47822		1.11561
Cardiovascular and Diabetes	Angina pectoris (HOSP)	B		1.24762	1.1157	1.39514	0.000169024	1.47498		1.88139	1.60269	2.20855	2.85389e-14	2.5855		1.61582	1.23292	2.11763	0.000780102	1.7688		3.12163	2.28431	4.26587	2.42132e-12	3.99712		1.3177
Cardiovascular and Diabetes	Acute myocardial infarction (HOSP)	B		1.1692	1.04178	1.31221	0.0107142	1.2504		1.31545	1.08611	1.59322	0.00665053	1.39192		1.27274	0.927759	1.74599	0.160553	1		2.24841	1.5182	3.32982	8.95667e-05	2.40519		1.18123
Cardiovascular and Diabetes	Chronic ischaemic heart disease (HOSP)	B		1.17668	1.08607	1.27484	0.000113958	1.39181		1.35209	1.18405	1.54399	1.35852e-05	1.65086		1.7377	1.43025	2.11124	5.32638e-08	2.2147		1.99356	1.48397	2.67815	8.55947e-06	2.33143		1.18594
Cardiovascular and Diabetes	Atrial fibrillation and flutter (HOSP)	B		0.790344	0.518184	1.20545	0.311009	1		1.38042	0.764467	2.49266	0.315041	1		0.63865	0.157758	2.58545	0.576439	1		2.57116	0.813001	8.13142	0.128471	1		0.73174
Cardiovascular and Diabetes	Doctor dx. heart: heart attack (SR)	B		1.08449	1.0593	1.11028	3.32197e-11	1.30995		1.18903	1.14441	1.23538	1.99793e-18	1.55095		1.27719	1.20581	1.3528	2.18673e-16	1.70397		1.43397	1.3196	1.55824	6.27808e-17	1.96902		1.10333
Cardiovascular and Diabetes	Doctor dx. heart: angina (SR)	B		1.37622	1.14381	1.65585	0.00106674	1.54937		2.02943	1.54745	2.66154	5.49953e-07	2.46786		2.29972	1.51484	3.49127	0.000151249	2.39795		2.23763	1.14228	4.38334	0.0245773	1.54542		1.37217
Diet and Supplements	Recent poor appetite or overeating: over half the days (SR)	B		1.85656	1.75613	1.96273	0	2.90845		2.84172	2.63585	3.06366	0	4.71236		3.93479	3.55852	4.35084	0	6.57589		5.37422	4.68847	6.16026	0	8.84699		1.30179
Diet and Supplements	Variation in diet: never/rarely (SR)	B		0.934834	0.90809	0.962365	9.57252e-06	1.24069		0.879161	0.836879	0.923579	5.39151e-07	1.38206		0.878837	0.813755	0.949125	0.00148818	1.29125		0.829237	0.735377	0.935076	0.00328309	1.34192		0.927433
Diet and Supplements	Processed meat intake: 2 or more times per week (SR)	B		0.984108	0.953635	1.01555	0.353612	1		0.893287	0.846229	0.942962	6.70967e-05	1.31376		0.879545	0.807712	0.957766	0.0044446	1.25867		0.915316	0.802463	1.04404	0.216419	1		1.06074
Diet and Supplements	Poultry intake: never (SR)	B		1.2284	1.16262	1.2979	6.43454e-13	1.59744		1.49426	1.37506	1.6238	0	2.09321		1.54484	1.36325	1.75062	2.27756e-11	2.06695		1.53729	1.27194	1.85799	1.55082e-05	1.86007		0.949397
Diet and Supplements	Salad/raw veggie intake (SR)	C	0.0395014		0.0261759	0.0528269	1.37934e-08	1.18476	0.0442585		0.0219698	0.0665471	0.000148858	1.16697	0.0645993		0.0300093	0.0991892	0.000399741	1.20038	0.0914101		0.0382368	0.144583	0.00116487	1.2317	0.0046036
Diet and Supplements	Fresh fruit intake (SR)	C	-0.00063022		-0.0133764	0.012116	0.929453	1	0.00298285		-0.0183458	0.0243115	0.801211	1	0.0152961		-0.0178042	0.0483965	0.411198	1	0.0264006		-0.0243506	0.0771518	0.347767	1	-0.0175759
Diet and Supplements	Dried fruit intake (SR)	C	0.0056645		-0.00756828	0.0188973	0.432427	1	0.0134484		-0.00870937	0.0356061	0.263797	1	0.0792891		0.0449165	0.113662	1.09696e-05	1.25653	0.100276		0.0475709	0.152981	0.000312229	1.26589	-0.051513
Diet and Supplements	Cheese intake: 5 or more times per week (SR)	B		0.971512	0.935534	1.00887	0.15647	1		0.928614	0.870175	0.990978	0.0316494	1.10495		0.838714	0.754528	0.932292	0.0016494	1.35173		0.672912	0.562544	0.804934	2.56738e-05	1.79103		0.839843
Diet and Supplements	Type of spread mainly used: butter (SR)	B		1.01505	0.997371	1.03303	0.113884	1		0.986828	0.957961	1.01656	0.411835	1		0.997161	0.952946	1.04343	0.917563	1		1.00361	0.937299	1.07461	0.922085	1		1.03748
Diet and Supplements	Type of bread mainly used: white (SR)	B		1.04085	1.01331	1.06913	0.00478303	1.12946		1.06028	1.01466	1.10795	0.0117541	1.13664		1.14577	1.07359	1.22279	6.94936e-05	1.35468		1.146	1.03592	1.26777	0.0112268	1.22882		1.14193
Diet and Supplements	Type of cereal mainly used: biscuit cereal (SR)	B		0.964409	0.930517	0.999535	0.0583811	1.02204		0.955569	0.899003	1.01569	0.167544	1		0.978488	0.890483	1.07519	0.690642	1		1.10855	0.96829	1.26913	0.158483	1		1.06713
Diet and Supplements	Type of cereal mainly used: muesli (SR)	B		0.992647	0.967431	1.01852	0.599809	1		0.926205	0.884295	0.9701	0.00164662	1.20907		0.834623	0.771657	0.902728	1.11393e-05	1.45325		0.814931	0.719796	0.92264	0.00184451	1.3853		0.894404
Diet and Supplements	Type of coffee mainly used: instant (SR)	B		0.96746	0.952559	0.982594	4.96568e-05	1.15198		0.98626	0.96092	1.01227	0.328062	1		1.01108	0.97175	1.052	0.625053	1		1.06053	1.00049	1.12418	0.0587574	1.02266		1.03941
Diet and Supplements	Type of coffee mainly used: ground (SR)	B		1.0335	1.00938	1.0582	0.00854052	1.10669		1.03341	0.992361	1.07615	0.131866	1		1.01096	0.947662	1.07849	0.774344	1		0.89149	0.798631	0.995147	0.050296	1.07488		0.953013
Diet and Supplements	Number of diet questionnaires completed (ADMIN)	C	-0.0075118		-0.0236267	0.00860312	0.394835	1	0.00822172		-0.0188469	0.0352904	0.580735	1	0.0298263		-0.0122687	0.0719213	0.193551	1	-0.0657271		-0.131239	-0.000215002	0.059989	1.01812	-0.0400627
Diet and Supplements	Medication: multivitamins (SR)	B		1.03548	0.958691	1.11842	0.407222	1		1.09249	0.963661	1.23854	0.190707	1		1.1495	0.951345	1.38894	0.17678	1		0.937668	0.6844	1.28466	0.712491	1		1.0342
Diet and Supplements	Medication: cod liver oil capsule (SR)	B		0.924346	0.868775	0.983472	0.017037	1.14753		0.946871	0.852273	1.05197	0.338432	1		0.814916	0.683303	0.97188	0.0299951	1.20148		0.723704	0.543497	0.963663	0.0338165	1.23552		1.00964
Diet and Supplements	Medication: evening primrose oil (SR)	B		0.9422	0.846032	1.0493	0.313651	1		1.07623	0.911104	1.27129	0.417183	1		0.945088	0.723839	1.23396	0.715686	1		0.897495	0.600131	1.3422	0.631573	1		0.969389
Diet and Supplements	Medication: glucosamine product (SR)	B		1.01754	0.96363	1.07448	0.559228	1		1.03356	0.942137	1.13385	0.515593	1		0.816432	0.695711	0.958099	0.0174887	1.25738		0.854991	0.672329	1.08728	0.231188	1		0.994112
Diet and Supplements	Medication: chondroitin product (SR)	B		1.04418	0.931029	1.17108	0.490476	1		1.03374	0.847111	1.26149	0.767732	1		0.934461	0.671991	1.29945	0.723241	1		0.912018	0.545373	1.52515	0.748782	1		0.966374
Diet and Supplements	Medication: omega-3/fish oil supplement (SR)	B		1.03146	0.961262	1.10679	0.420087	1		1.09182	0.970937	1.22776	0.165595	1		1.04575	0.867459	1.26069	0.679559	1		1.03434	0.776047	1.37859	0.839896	1		0.970183
Diet and Supplements	Supplement: vitamin A (SR)	B		1.23188	1.11793	1.35744	4.32949e-05	1.48102		1.54185	1.3325	1.7841	1.17655e-08	1.99812		1.68624	1.3592	2.09198	3.67861e-06	2.05794		1.88813	1.38413	2.57565	0.000101411	2.1133		1.07104
Diet and Supplements	Supplement: vitamin B (SR)	B		1.28079	1.20108	1.36578	1.24257e-13	1.69251		1.57245	1.42795	1.73157	0	2.20968		1.73658	1.50899	1.99848	3.77011e-14	2.38538		1.73343	1.4057	2.13757	5.45255e-07	2.16087		1.08959
Diet and Supplements	Supplement: vitamin C (SR)	B		1.13787	1.08553	1.19275	1.55678e-07	1.39023		1.23668	1.14623	1.33426	7.93842e-08	1.55565		1.41785	1.26814	1.58523	1.93459e-09	1.85126		1.48896	1.25999	1.75955	5.58922e-06	1.83234		1.0016
Diet and Supplements	Supplement: vitamin D (SR)	B		1.11486	1.04362	1.19096	0.00182409	1.25699		1.25402	1.12963	1.39211	3.42798e-05	1.5123		1.53269	1.32191	1.77708	3.13563e-08	1.97424		1.53057	1.22645	1.91009	0.000272511	1.75345		1.02368
Diet and Supplements	Supplement: vitamin E (SR)	B		1.23492	1.14513	1.33175	8.86031e-08	1.55279		1.55257	1.38608	1.73906	7.3981e-14	2.11762		1.61796	1.36411	1.91905	6.48731e-08	2.06887		1.80772	1.41548	2.30864	3.98698e-06	2.18236		1.05881
Diet and Supplements	Supplement: folic acid/folate/B9 (SR)	B		1.17005	1.06867	1.28105	0.00102301	1.33955		1.41832	1.23754	1.6255	8.81523e-07	1.77974		1.71833	1.41977	2.07967	5.38535e-08	2.19176		2.05522	1.57884	2.67533	1.7901e-07	2.53483		1.04244
Diet and Supplements	Supplement: multivitamins/minerals (SR)	B		1.06337	1.0376	1.08978	1.73335e-06	1.2351		1.18183	1.13779	1.22758	1.84413e-17	1.53374		1.25504	1.1873	1.32665	2.87428e-15	1.65887		1.32614	1.22399	1.43682	1.31064e-11	1.74759		1.03236
Diet and Supplements	Supplement: fish oil (SR)	B		1.01537	0.995653	1.03548	0.149909	1		1.07069	1.03664	1.10586	5.37083e-05	1.23154		1.04929	0.996438	1.10495	0.0841176	1		1.09281	1.01203	1.18004	0.0298362	1.12238		1.00132
Diet and Supplements	Suppplement: glucosamine (SR)	B		1.02962	1.0034	1.05651	0.0341111	1.06184		1.03265	0.988006	1.0793	0.178496	1		1.00192	0.933528	1.07533	0.959693	1		1.00181	0.899391	1.11588	0.973834	1		1.01799
Diet and Supplements	Supplement: calcium (SR)	B		1.10202	1.04621	1.16081	0.000390167	1.2661		1.20335	1.10731	1.30772	2.07978e-05	1.45201		1.36002	1.20448	1.53564	1.28624e-06	1.70075		1.43805	1.20489	1.71633	9.62475e-05	1.70175		1.00588
Diet and Supplements	Supplement: zinc (SR)	B		1.24151	1.16529	1.32271	5.39292e-11	1.60417		1.51434	1.37541	1.66732	0	2.09397		1.71628	1.49242	1.97371	9.6615e-14	2.34968		2.08246	1.71301	2.53159	5.05232e-13	2.81817		0.968473
Diet and Supplements	Supplement: iron (SR)	B		1.26294	1.17425	1.35833	7.83814e-10	1.62659		1.40092	1.25413	1.56488	4.746e-09	1.81868		1.62808	1.39299	1.90285	2.00513e-09	2.13289		1.83158	1.47062	2.28115	1.37446e-07	2.30255		1.01907
Diet and Supplements	Supplement selenium (SR)	B		1.1965	1.1036	1.29723	2.34335e-05	1.44173		1.40422	1.23672	1.59441	2.99146e-07	1.77779		1.51351	1.25056	1.83175	3.59927e-05	1.81033		1.62639	1.22615	2.15727	0.00114726	1.75275		1.01171
Diet and Supplements	Major diet changes in last 5 years due to illness (SR)	B		1.28626	1.2259	1.3496	0	1.75215		1.64564	1.53039	1.76956	0	2.43134		1.88005	1.69055	2.0908	0	2.77102		2.68132	2.3237	3.09397	0	4.07752		1.16213
Diet and Supplements	Non-oily fish intake: never (SR)	B		1.12005	1.04989	1.1949	0.000896575	1.27874		1.37505	1.24793	1.51512	2.60578e-10	1.80416		1.5302	1.32753	1.76381	9.18473e-09	1.98693		1.30829	1.03973	1.64622	0.027956	1.24299		1.07812
Diet and Supplements	Cereal intake (SR)	C	-0.0603735		-0.0737272	-0.0470197	0	1.26185	-0.0894931		-0.111823	-0.0671633	1.05325e-14	1.32778	-0.135456		-0.170153	-0.100759	5.43721e-14	1.42864	-0.178508		-0.231749	-0.125268	1.22325e-10	1.49854	-0.0835487
Diet and Supplements	Salt added to food: usually/always (SR)	B		1.14476	1.10093	1.19034	2.88013e-11	1.43427		1.18604	1.11268	1.26423	2.99146e-07	1.46677		1.25206	1.13647	1.37941	9.67582e-06	1.5303		1.22468	1.05587	1.42047	0.0102633	1.29875		1.21884
Diet and Supplements	Coffee intake (SR)	C	-0.00475539		-0.0175207	0.00800989	0.493571	1	-0.00666951		-0.0280169	0.0146779	0.570243	1	0.036728		0.00357535	0.0698807	0.0384352	1.06342	0.0577662		0.00692954	0.108603	0.0327344	1.09027	0.0136016
Diet and Supplements	Cooked veggie intake (SR)	C	0.042935		0.0304004	0.0554695	4.72241e-11	1.20919	0.0757134		0.05473	0.0966967	3.52568e-12	1.29992	0.118807		0.0861992	0.151415	2.38699e-12	1.40313	0.117289		0.0673751	0.167204	7.62972e-06	1.34279	0.00167794
Diet and Supplements	Oily fish intake: never (SR)	B		1.11404	1.0634	1.16709	9.57252e-06	1.32306		1.21511	1.12899	1.30781	3.72811e-07	1.51059		1.40283	1.26031	1.56146	1.34933e-09	1.83309		1.39925	1.18938	1.64616	8.73585e-05	1.66397		1.18098
Diet and Supplements	Water intake (SR)	C	0.0202585		0.00715895	0.0333581	0.00346093	1.09013	0.0839616		0.0620546	0.105869	1.45335e-13	1.31565	0.0864202		0.0523302	0.12051	1.25085e-06	1.28352	0.144101		0.0918834	0.196318	1.34397e-07	1.40837	-0.00236512
Diet and Supplements	Does not eat sugar (SR)	B		1.10004	1.06677	1.13436	2.7215e-09	1.33365		1.21046	1.15197	1.27193	1.02175e-13	1.57037		1.35077	1.25668	1.45189	9.35629e-16	1.82463		1.40424	1.26022	1.56472	1.8145e-09	1.83287		1.11351
Diet and Supplements	Bread intake (SR)	C	-0.0148181		-0.027476	-0.00216009	0.028321	1.0488	-0.0273473		-0.048529	-0.00616564	0.0145503	1.08501	-0.036978		-0.0698793	-0.0040767	0.0357007	1.06842	-0.0864024		-0.136767	-0.0360381	0.00119023	1.23098	-0.0363116
Diet and Supplements	Type of milk mainly used: full cream (SR)	B		1.0772	1.01641	1.14163	0.0160492	1.14555		1.10208	1.00136	1.21292	0.0568735	1.03831		1.40026	1.2223	1.60413	2.1942e-06	1.74357		1.28628	1.03289	1.60184	0.0310264	1.21719		0.936828
Diet and Supplements	Type of milk mainly used: skim (SR)	B		0.987983	0.962138	1.01452	0.405235	1		1.02435	0.980736	1.06991	0.309477	1		1.00974	0.943487	1.08065	0.810432	1		0.950255	0.853885	1.0575	0.385563	1		1.06017
Diet and Supplements	Type of milk mainly used: soya (SR)	B		1.26846	1.19134	1.35059	3.01145e-13	1.66877		1.43387	1.30134	1.57989	7.84166e-13	1.92755		1.91058	1.67504	2.17925	0	2.73839		1.71866	1.39978	2.11019	4.74344e-07	2.14784		0.909438
Diet and Supplements	Type of cereal mainly used: oat cereal (SR)	B		1.05195	1.02611	1.07845	0.000109265	1.18977		1.10306	1.05936	1.14857	3.34535e-06	1.31011		1.16007	1.09256	1.23174	2.1942e-06	1.41057		1.17893	1.07817	1.28911	0.000489389	1.36849		1.00968
Diet and Supplements	Type of coffee mainly used: decaf (SR)	B		1.02699	0.995143	1.05986	0.115735	1		0.982553	0.92994	1.03814	0.563027	1		0.948587	0.869116	1.03532	0.271404	1		0.95815	0.840187	1.09267	0.558262	1		0.965194
Diet and Supplements	Major diet changes in last 5 years due to non-illness reasons (SR)	B		1.09609	1.07364	1.11901	1.06888e-17	1.35482		1.14771	1.11068	1.18596	4.93657e-16	1.4613		1.16842	1.11223	1.22745	1.36217e-09	1.46554		1.19024	1.10644	1.28039	5.53473e-06	1.44962		1.08563
Digestive, Bowel, and Abdomen	Medication: laxatives (SR)	B		1.28812	1.17977	1.40643	3.45969e-08	1.64029		1.64798	1.45032	1.87259	4.62364e-14	2.25846		1.7148	1.42203	2.06786	3.33006e-08	2.19671		2.40771	1.89932	3.0522	1.04999e-12	3.20626		1.22132
Digestive, Bowel, and Abdomen	Ranitidine (SR)	B		1.19504	1.06724	1.33815	0.00289559	1.33511		1.50812	1.27439	1.78472	2.94509e-06	1.86572		1.3659	1.0436	1.78774	0.0304225	1.2569		2.29285	1.66618	3.15523	7.06258e-07	2.71973		1.24818
Digestive, Bowel, and Abdomen	Other non-infective gastro-enteritis/colitis (HOSP)	B		1.29682	1.18842	1.4151	1.18486e-08	1.66163		1.3449	1.16757	1.54918	6.17997e-05	1.60988		1.66723	1.36877	2.03077	7.1601e-07	2.07924		2.43618	1.89611	3.13007	8.61451e-12	3.19962		1.08265
Digestive, Bowel, and Abdomen	Benign colon/rectum/anus/anal canal neoplasm (HOSP)	B		1.11729	1.03121	1.21055	0.00914587	1.21061		1.30425	1.14643	1.48378	8.28982e-05	1.55616		1.24029	1.00705	1.52754	0.0539609	1.09131		1.75622	1.33246	2.31475	0.00010744	1.99803		1.10741
Digestive, Bowel, and Abdomen	Diverticular disease of intestine (HOSP)	B		1.07577	1.00147	1.15559	0.0567095	1.03985		1.09071	0.966015	1.23151	0.184791	1		1.15643	0.960432	1.39243	0.150569	1		1.61684	1.2656	2.06557	0.000200563	1.84539		1.15362
Digestive, Bowel, and Abdomen	Other diseases of intestine (HOSP)	B		1.14057	1.04945	1.23961	0.00282324	1.27726		1.2576	1.09875	1.43941	0.0012392	1.42814		1.44114	1.18104	1.75852	0.000500383	1.64345		1.84974	1.4073	2.43126	1.8307e-05	2.16441		1.16393
Digestive, Bowel, and Abdomen	Other diseases of anus and rectum (HOSP)	B		1.21462	1.13586	1.29884	2.83138e-08	1.52868		1.37381	1.23597	1.52702	7.77758e-09	1.77601		1.30629	1.10576	1.54319	0.00243891	1.44774		1.66294	1.32417	2.08837	2.13033e-05	1.97935		1.08525
Digestive, Bowel, and Abdomen	Lansoprazole (SR)	B		1.16329	1.06873	1.26621	0.000718204	1.33974		1.41182	1.23752	1.61066	5.22062e-07	1.77967		1.48122	1.2121	1.81009	0.000199688	1.71914		2.155	1.66492	2.78933	1.23215e-08	2.71708		1.16381
Digestive, Bowel, and Abdomen	Gastritis and duodenitis (HOSP)	B		1.20893	1.12302	1.30141	8.80795e-07	1.49471		1.45878	1.30376	1.63224	9.75275e-11	1.93306		1.64273	1.39498	1.93449	5.65481e-09	2.13726		2.33821	1.89389	2.88676	8.09015e-15	3.19502		1.21143
Digestive, Bowel, and Abdomen	Ever had bowel cancer screening (SR)	B		1.03639	1.01768	1.05545	0.000194304	1.15181		1.08039	1.0472	1.11462	2.02768e-06	1.26954		1.09873	1.04453	1.15575	0.000418208	1.2602		1.20965	1.12451	1.30124	6.47775e-07	1.49869		1.04869
Digestive, Bowel, and Abdomen	Gastro-oesophageal reflux (SR)	B		1.15459	1.0748	1.2403	0.000136652	1.35833		1.37102	1.22618	1.53296	5.76346e-08	1.7528		1.17679	0.978421	1.41537	0.103421	1		1.88678	1.50114	2.37149	1.13218e-07	2.36848		1.21251
Digestive, Bowel, and Abdomen	Hiatus hernia (SR)	B		1.27269	1.15391	1.40369	2.63639e-06	1.57533		1.35333	1.15259	1.58904	0.000325193	1.57196		1.45047	1.13881	1.84743	0.00368482	1.53641		2.06901	1.51539	2.82487	8.70175e-06	2.39914		1.13123
Digestive, Bowel, and Abdomen	Medication: omeprazole (SR)	B		1.2877	1.20961	1.37082	6.32903e-15	1.71315		1.48258	1.34337	1.63622	1.27925e-14	2.02254		1.50245	1.29127	1.74817	2.68301e-07	1.90454		2.00759	1.63837	2.46003	4.51067e-11	2.66105		1.2004
Digestive, Bowel, and Abdomen	Oesophagitis (HOSP)	B		1.13723	1.00735	1.28386	0.0472643	1.09341		1.55815	1.3059	1.85912	1.4782e-06	1.93794		1.41833	1.06724	1.88493	0.0215169	1.33511		1.71398	1.15351	2.54677	0.010555	1.57431		1.1705
Digestive, Bowel, and Abdomen	Gastro-oesophageal reflux disease (HOSP)	B		1.23908	1.14802	1.33736	7.69493e-08	1.56024		1.32811	1.17395	1.50251	1.07008e-05	1.62583		1.41665	1.17704	1.70503	0.000366986	1.63353		2.02365	1.59185	2.57258	1.91647e-08	2.56249		1.13137
Digestive, Bowel, and Abdomen	Other oesophagus disease (HOSP)	B		1.16365	1.03989	1.30213	0.011109	1.24357		1.28624	1.07124	1.5444	0.00906647	1.34748		1.37976	1.04432	1.82295	0.0307779	1.25945		1.70642	1.15712	2.51646	0.00979243	1.58352		1.11152
Digestive, Bowel, and Abdomen	Dyspepsia (HOSP)	B		1.15068	1.05179	1.25885	0.00314958	1.2852		1.22669	1.06233	1.41648	0.00707906	1.31966		1.33039	1.07599	1.64494	0.0115105	1.36195		1.62544	1.21795	2.16926	0.00148415	1.73316		1.08333
Digestive, Bowel, and Abdomen	Diaphragmatic hernia (HOSP)	B		1.16124	1.06018	1.27194	0.00187884	1.31277		1.39826	1.21503	1.60911	4.82218e-06	1.72618		1.36542	1.09695	1.6996	0.00735047	1.42305		1.45105	1.05335	1.9989	0.0289435	1.2904		1.13815
Education, Income, and Finances	Financial difficulties in past 2 years (SR)	B		1.54716	1.48062	1.61669	0	2.3242		2.13302	2.00184	2.2728	0	3.418		2.60954	2.38322	2.85736	0	4.19885		3.39897	2.98794	3.86653	0	5.42513		1.25735
Education, Income, and Finances	Townsend index at recruitment (GEO)	C	0.302143		0.26419	0.340095	0	1.40575	0.523164		0.459714	0.586614	0	1.59946	0.88915		0.790651	0.987648	0	1.91845	1.20148		1.05052	1.35245	0	2.17749	0.171009
Education, Income, and Finances	Year ended full-time education (SR)	C	-0.0334202		-0.039899	-0.0269414	0	1.33998	-0.0733439		-0.0843754	-0.0623123	0	1.60682	-0.109804		-0.127145	-0.0924629	0	1.82423	-0.142007		-0.169787	-0.114226	0	1.98332	-0.0614357
Education, Income, and Finances	College/university degree (SR)	B		0.944162	0.929808	0.958738	5.35603e-13	1.25491		0.895201	0.871293	0.919765	2.94511e-15	1.3952		0.862816	0.826035	0.901235	7.50545e-11	1.4583		0.82334	0.766315	0.88461	2.28829e-07	1.51444		0.871161
Education, Income, and Finances	A/AS levels or equivalent (SR)	B		0.932155	0.914939	0.949695	4.12254e-13	1.28914		0.852501	0.824211	0.881762	5.40431e-20	1.52406		0.812937	0.769615	0.858698	3.27623e-13	1.60231		0.721068	0.656475	0.792015	2.13546e-11	1.83842		0.870961
Education, Income, and Finances	NVQ/HND/HNC or equivalent (SR)	B		1.10562	1.07461	1.13752	1.15639e-11	1.35778		1.17099	1.11906	1.22532	2.01537e-11	1.48408		1.26407	1.18161	1.3523	2.39847e-11	1.64484		1.27594	1.1512	1.41419	6.40884e-06	1.56841		1.08349
Education, Income, and Finances	Average total household pre-tax income: <18k (SR)	B		1.28841	1.23705	1.34189	0	1.77857		1.64681	1.54608	1.7541	0	2.46493		2.04304	1.86403	2.23924	0	3.13312		2.80454	2.46658	3.18882	0	4.36853		1.06958
Education, Income, and Finances	Ability to pay rent/mortgage as adult: not always (SR)	B		1.70915	1.64833	1.77223	0	2.68209		2.34938	2.22542	2.48025	0	3.87681		3.08034	2.84851	3.33103	0	5.14319		4.56716	4.08047	5.11189	0	7.62586		1.12178
Education, Income, and Finances	O levels/GCSEs or equivalent (SR)	B		0.965122	0.952765	0.977639	1.3643e-07	1.17583		0.909347	0.888671	0.930505	1.52096e-15	1.35799		0.886193	0.854271	0.919308	2.52227e-10	1.39677		0.840487	0.791447	0.892566	3.23744e-08	1.48759		0.948298
Education, Income, and Finances	CSEs or equivalent (SR)	B		1.10253	1.06531	1.14106	5.33757e-08	1.32907		1.1368	1.07828	1.19851	3.34743e-06	1.3688		1.13894	1.051	1.23423	0.00220901	1.28251		1.13458	1.0072	1.27807	0.0467334	1.09239		1.16966
Education, Income, and Finances	Other professional qualification (SR)	B		0.989825	0.971687	1.0083	0.313651	1		0.952077	0.922001	0.983134	0.00364298	1.14925		0.917883	0.871842	0.966355	0.00162966	1.22463		0.901674	0.831971	0.977217	0.0156476	1.17777		0.931383
General Health	Overall health: poor (SR)	B		1.62466	1.49527	1.76525	0	2.35584		2.55691	2.29056	2.85424	0	4.00989		3.75738	3.26333	4.32622	0	5.98104		6.14823	5.16833	7.31391	0	9.80982		1.43048
General Health	Prescription medications (SR)	B		1.11876	1.10192	1.13585	4.23209e-47	1.43703		1.23316	1.20464	1.26236	1.95718e-68	1.70115		1.32549	1.28147	1.37103	1.6133e-59	1.88204		1.42408	1.35827	1.49308	6.16646e-48	2.05586		1.05945
General Health	Non-cancer illnesses (SR)	C	0.123081		0.110674	0.135489	0	1.48088	0.23351		0.212759	0.254261	0	1.7829	0.329765		0.297553	0.361977	0	2.03583	0.58345		0.534013	0.632888	0	2.81602	0.060838
General Health	Falls in last year (SR)	B		1.24207	1.19939	1.28626	0	1.68842		1.43725	1.35921	1.51976	0	2.05795		1.76009	1.62173	1.91026	0	2.62585		2.02057	1.79131	2.27917	0	2.9819		1.0832
General Health	Long-standing illness/disability (SR)	B		1.23151	1.20644	1.2571	5.3258e-87	1.70549		1.41921	1.37591	1.46387	4.51789e-108	2.09509		1.64088	1.57182	1.71298	3.52472e-112	2.51986		1.81502	1.71095	1.92542	1.85295e-86	2.81386		1.12269
General Health	Other serious medical condition, doctor dx. (SR)	B		1.19266	1.16123	1.22494	9.93371e-38	1.59394		1.35125	1.29619	1.40865	3.81219e-45	1.9158		1.50448	1.4162	1.59825	1.7474e-39	2.18394		1.7421	1.60238	1.894	4.02782e-38	2.58486		1.06779
General Health	Diagnosed with life-threatening illness (SR)	B		1.15745	1.12359	1.19233	1.44904e-21	1.49623		1.34593	1.28504	1.4097	8.78291e-36	1.89025		1.37266	1.27791	1.47443	1.16903e-17	1.87385		1.61398	1.46151	1.78235	1.09178e-20	2.28279		1.11076
General Health	Destination on discharge: NHS transfer: general ward and more (HOSP)	B		1.17353	1.05795	1.30173	0.00350931	1.30555		1.45157	1.23655	1.70396	8.57594e-06	1.7774		1.46656	1.14147	1.88423	0.00388702	1.54332		3.10908	2.3527	4.10864	4.82412e-15	4.13666		1.12855
General Health	General hospital episode (HOSP)	B		1.00333	1.00204	1.00463	7.82729e-07	1.04729		1.00277	1.0004	1.00515	0.0274087	1.02046		1.00485	1.00141	1.0083	0.00780269	1.03903		1.00683	1.00227	1.0114	0.00471423	1.05001		1.00314
General Health	Number of operations (SR)	C	0.094621		0.0815069	0.107735	0	1.37601	0.184161		0.162231	0.206092	0	1.60853	0.249581		0.215528	0.283635	0	1.75662	0.378339		0.326143	0.430534	0	2.06897	0.0771803
General Health	Complications of procedures, not elsewhere classified (HOSP)	B		1.2224	1.0946	1.36512	0.0005639	1.4164		1.56129	1.32656	1.83756	1.55622e-07	1.98473		1.36816	1.05199	1.77936	0.0256254	1.28585		2.09597	1.51756	2.89483	1.28785e-05	2.40381		1.355
Hearing and Eyes	Hearing difficulty: yes (SR)	B		1.15741	1.1312	1.18423	2.20367e-35	1.51643		1.24148	1.19596	1.28872	2.18627e-29	1.68008		1.31904	1.24628	1.39604	3.42626e-21	1.8003		1.35836	1.24553	1.48142	1.14352e-11	1.79853		1.08375
Hearing and Eyes	Hearing difficulty with background noise (SR)	B		1.16544	1.14589	1.18532	8.1097e-70	1.55476		1.25846	1.22506	1.29276	1.90905e-62	1.75015		1.32104	1.26869	1.37556	5.70456e-41	1.85255		1.42522	1.34398	1.51137	1.00425e-31	2.02391		1.05083
Hearing and Eyes	Age started glasses/contacts (SR)	C	-0.000427545		-0.0148359	0.0139809	0.955903	1	0.0176064		-0.006699	0.0419117	0.179687	1	0.0265027		-0.0114078	0.0644132	0.199696	1	0.00524125		-0.0526418	0.0631243	0.877994	1	0.0382692
Hearing and Eyes	Glaucoma (SR)	B		1.01067	0.875317	1.16695	0.893504	1		1.14511	0.905259	1.44851	0.289597	1		1.01452	0.684304	1.50409	0.949594	1		1.43602	0.855882	2.4094	0.1979	1		0.994212
Hearing and Eyes	Cataract (SR)	B		1.23378	1.10325	1.37976	0.000365723	1.44075		1.2233	1.00923	1.48278	0.0488805	1.10575		1.36569	1.02279	1.82356	0.0440956	1.17546		1.95313	1.33555	2.85631	0.000870109	2.00498		0.913717
Hearing and Eyes	Other eye problems (SR)	B		1.18641	1.14859	1.22548	1.40158e-24	1.56172		1.30129	1.23639	1.36959	1.77958e-23	1.77702		1.30396	1.2048	1.41128	1.12916e-10	1.70154		1.56919	1.40858	1.74811	9.13174e-16	2.16721		1.06625
Hearing and Eyes	Senile cataract (HOSP)	B		1.22792	1.12392	1.34154	9.65575e-06	1.49711		1.25507	1.079	1.45988	0.00428476	1.37095		1.16256	0.905987	1.49179	0.271404	1		1.54253	1.10182	2.1595	0.015545	1.43677		1.13021
Hearing and Eyes	Other cataract (HOSP)	B		1.07579	0.999425	1.158	0.0636662	1		1.14295	1.00921	1.29442	0.0435615	1.10561		1.0056	0.815534	1.23995	0.959693	1		1.43369	1.08716	1.89067	0.014432	1.39498		1.04184
Hearing and Eyes	Hearing aid use (SR)	B		1.21387	1.11596	1.32038	1.09702e-05	1.47568		1.22403	1.06103	1.41206	0.00728319	1.31552		1.32099	1.06112	1.6445	0.0172311	1.31577		1.61436	1.19044	2.18924	0.00301654	1.66658		1.06698
Home Environment and Transport	Home area population density England/Wales urban, less sparse (GEO)	B		1.01903	1.01199	1.02612	2.01889e-07	1.12213		1.02927	1.01798	1.04068	5.25098e-07	1.15327		1.04737	1.03076	1.06424	2.81837e-08	1.20884		1.07552	1.05174	1.09984	4.14505e-10	1.28503		1.00883
Home Environment and Transport	Home area population density England/Wales village, less sparse (GEO)	B		0.951457	0.894358	1.0122	0.135783	1		0.899797	0.806828	1.00348	0.0695352	1		0.8193	0.684504	0.980641	0.0383802	1.16163		0.515171	0.363852	0.729421	0.000302223	2.08408		0.901718
Home Environment and Transport	NO2 2010 (GEO)	C	0.0503259		0.0364805	0.0641712	2.75098e-12	1.22049	0.0716994		0.0485281	0.0948708	2.67957e-09	1.26234	0.120306		0.0842598	0.156352	1.42885e-10	1.37294	0.133409		0.078267	0.188551	4.01636e-06	1.35542	0.02939
Home Environment and Transport	Home area population density England/Wales urban, town and fringe (GEO)	B		0.950036	0.899762	1.00312	0.0787292	1		0.920009	0.837254	1.01094	0.0990524	1		0.79661	0.680449	0.932602	0.00654859	1.35064		0.855546	0.674901	1.08454	0.227102	1		0.975644
Home Environment and Transport	NO 2010 (GEO)	C	0.0482194		0.0346175	0.0618214	9.48407e-12	1.21596	0.0719658		0.0492012	0.0947304	1.1855e-09	1.2675	0.109255		0.0738384	0.144671	3.22477e-09	1.34605	0.144719		0.0905407	0.198897	3.38418e-07	1.39593	0.0336837
Home Environment and Transport	NO2 2005 (GEO)	C	0.0491301		0.035079	0.0631812	1.8298e-11	1.2135	0.0647121		0.0411989	0.0882253	1.28905e-07	1.23524	0.112591		0.0760137	0.149168	3.46142e-09	1.34528	0.12189		0.0659365	0.177844	3.4054e-05	1.31521	0.019134
Home Environment and Transport	PM2.5 2010 (GEO)	C	0.0522594		0.0382574	0.0662614	6.936e-13	1.22973	0.0841596		0.0608115	0.107508	3.69605e-12	1.30601	0.138352		0.101996	0.174708	2.33181e-13	1.42978	0.13639		0.0811661	0.191614	2.50033e-06	1.36895	0.0447954
Home Environment and Transport	PM10 2007 (GEO)	C	0.0610467		0.0472765	0.074817	0	1.25924	0.0749772		0.0519391	0.0980154	3.71333e-10	1.27483	0.131634		0.0958036	0.167464	1.56833e-12	1.40821	0.158878		0.104035	0.213721	3.02652e-08	1.43176	-0.00663513
Home Environment and Transport	PM10 2010 (GEO)	C	0.0284611		0.0141476	0.0427745	0.000158042	1.12746	0.0452705		0.0213965	0.0691445	0.000298019	1.16119	0.0731701		0.036006	0.110334	0.000185761	1.21872	0.094848		0.0383912	0.151305	0.00150614	1.22744	0.0174938
Home Environment and Transport	Total traffic load on major roads (GEO)	C	0.0188427		0.00542361	0.0322618	0.00816056	1.07689	0.0310309		0.0085688	0.053493	0.0088171	1.09852	0.0157426		-0.0191968	0.050682	0.422557	1	0.0889858		0.035539	0.142433	0.00166022	1.22145	0.00678139
Home Environment and Transport	Lives in house/bungalow (SR)	B		0.979616	0.975162	0.984091	2.47522e-18	1.14434		0.94976	0.94134	0.958256	2.31963e-29	1.25678		0.933466	0.919576	0.947567	6.65447e-19	1.29699		0.898047	0.875251	0.921438	7.89642e-16	1.38945		0.996625
Home Environment and Transport	Car/MV used for transport (SR)	B		0.960535	0.953658	0.967461	1.42672e-27	1.22009		0.947398	0.935482	0.959466	1.63658e-16	1.25208		0.911835	0.892477	0.931612	1.00404e-16	1.35411		0.863756	0.832577	0.896103	1.7008e-14	1.47564		1.01077
Home Environment and Transport	Home location at assessment - east co-ordinate (GEO)	C	0.0238621		0.010952	0.0367723	0.000455939	1.11491	0.0226509		0.00106091	0.0442408	0.0487046	1.03388	0.0260937		-0.00746258	0.0596501	0.152894	1	0.0626692		0.0112443	0.114094	0.0220798	1.11705	-0.0245636
Home Environment and Transport	Home location - east co-ordinate (GEO)	C	0.0263951		0.0135151	0.0392751	9.8199e-05	1.12893	0.0153218		-0.00620867	0.0368523	0.186693	1	0.0202988		-0.0131564	0.053754	0.269764	1	0.0812986		0.0300521	0.132545	0.00277624	1.20446	-0.0245417
Home Environment and Transport	Public transport used for transport (SR)	B		1.05292	1.03193	1.07434	1.00728e-06	1.21343		1.07402	1.03872	1.11052	4.43357e-05	1.23927		1.10448	1.04972	1.16209	0.000206888	1.27819		1.20324	1.11856	1.29432	1.32058e-06	1.48274		0.951551
Home Environment and Transport	Number of vehicles in household: 0 (SR)	B		1.40483	1.32852	1.48552	0	1.98915		1.72537	1.58844	1.87409	0	2.55525		2.0937	1.86334	2.35253	0	3.13168		2.96698	2.54025	3.4654	0	4.51829		0.994742
Home Environment and Transport	Average 24hr sound level (GEO)	C	0.0245273		0.0109002	0.0381545	0.000645733	1.11135	0.0316668		0.00885387	0.0544797	0.0085044	1.09946	0.0288464		-0.00663829	0.0643311	0.135697	1	0.071132		0.0168504	0.125414	0.013854	1.1424	0.0119723
Home Environment and Transport	PM 2.5-10 2010 (GEO)	C	0.014991		0.000860487	0.0291216	0.0472643	1.02942	0.0271675		0.00359716	0.0507379	0.0297755	1.06138	0.040102		0.00341044	0.0767936	0.0411089	1.05993	0.0596574		0.00391874	0.115396	0.0446659	1.06475	0.0154085
Home Environment and Transport	Home location - north co-ordinate (GEO)	C	-0.0357862		-0.0489541	-0.0226183	2.01889e-07	1.17078	-0.0543534		-0.0763434	-0.0323634	2.16317e-06	1.2108	-0.0733079		-0.107467	-0.039149	4.44175e-05	1.23642	-0.0583747		-0.110685	-0.00606415	0.0360395	1.08276	0.0864
Home Environment and Transport	Open solid fuel fire in winter in home (SR)	B		0.998962	0.959192	1.04038	0.960027	1		0.981311	0.915746	1.05157	0.622545	1		0.93318	0.834686	1.0433	0.259617	1		0.76914	0.63521	0.931308	0.00997567	1.35518		0.922599
Home Environment and Transport	Husband/wife/partner in household (SR)	B		0.983713	0.978798	0.988653	3.18206e-10	1.11922		0.953718	0.944077	0.963456	1.73861e-19	1.23634		0.941181	0.924969	0.957677	1.97807e-11	1.25901		0.903576	0.875943	0.932081	3.76019e-10	1.35247		1.00209
Home Environment and Transport	Traffic intensity on nearest major road (GEO)	C	-0.00183713		-0.015441	0.0117667	0.802745	1	0.00530639		-0.0174703	0.0280831	0.67606	1	0.0281824		-0.0072421	0.0636069	0.143603	1	0.0134305		-0.0407611	0.067622	0.657021	1	0.0131703
Home Environment and Transport	Walk for transport (SR)	B		0.982412	0.96973	0.99526	0.0101132	1.07394		0.964231	0.942882	0.986063	0.00198984	1.13386		0.958538	0.925403	0.992859	0.0243565	1.09231		0.956768	0.905977	1.01041	0.13254	1		0.943424
Home Environment and Transport	Gas hob/cooker in home (SR)	B		1.01164	1.00308	1.02027	0.0103238	1.05864		0.990982	0.976819	1.00535	0.245586	1		0.99301	0.971249	1.01526	0.577693	1		0.964971	0.931597	0.999542	0.0576925	1.02188		1.01357
Home Environment and Transport	Place of birth in UK - north co-ordinate (GEO)	C	-0.033464		-0.0479109	-0.0190172	9.95446e-06	1.15156	-0.051279		-0.0756733	-0.0268847	5.90267e-05	1.18516	-0.0825699		-0.120679	-0.0444613	3.74332e-05	1.25015	-0.0628809		-0.121096	-0.00466553	0.0428442	1.07086	0.0978797
Home Environment and Transport	Place of birth in UK - east co-ordinate (GEO)	C	0.0264909		0.0116452	0.0413366	0.000718204	1.11333	0.0355511		0.0104714	0.0606309	0.00717728	1.107	0.0395621		0.000375317	0.0787489	0.0602003	1.02055	0.0716717		0.0117883	0.131555	0.0246289	1.11458	-0.0409796
Home Environment and Transport	Exposure to tobacco smoke outside home (SR)	C	0.0378358		0.0276712	0.0480004	7.96441e-13	1.23214	0.0810749		0.0638	0.0983498	0	1.39417	0.115311		0.0880531	0.142569	0	1.49161	0.173106		0.130582	0.215631	4.16582e-15	1.65553	0.0515141
Home Environment and Transport	Transport used: cycle (SR)	B		1.05541	1.00552	1.10776	0.0368648	1.08006		1.02257	0.941546	1.11056	0.624495	1		1.10768	0.976422	1.25659	0.136038	1		0.94889	0.767822	1.17266	0.657021	1		0.848396
Home Environment and Transport	Son/daughter in household (SR)	B		0.965908	0.950892	0.98116	2.45435e-05	1.1591		0.952715	0.928783	0.977264	0.000281548	1.17756		0.976811	0.939997	1.01507	0.266994	1		0.946424	0.891993	1.00418	0.0821711	1		0.987301
Home Environment and Transport	Gas fire used regularly in winter in home (SR)	B		0.989095	0.971669	1.00683	0.260154	1		0.954546	0.925713	0.984276	0.00395119	1.14337		0.978653	0.933717	1.02575	0.413655	1		0.941473	0.874425	1.01366	0.130095	1		1.04734
Home Environment and Transport	Smoking/smokers in household (SR)	B		1.08622	1.0351	1.13987	0.00114695	1.22572		1.06468	0.983499	1.15257	0.14251	1		1.04847	0.92794	1.18465	0.493381	1		1.09705	0.916452	1.31323	0.351419	1		1.17965
Home Environment and Transport	Time at current address (SR)	C	-0.0690995		-0.0807143	-0.0574848	0	1.32441	-0.12064		-0.140071	-0.10121	0	1.47332	-0.173995		-0.204151	-0.143839	0	1.60959	-0.179039		-0.225268	-0.132811	9.23951e-14	1.57485	-0.021838
Home Environment and Transport	Accomodation: own outright (SR)	B		0.953054	0.942311	0.96392	2.72402e-16	1.23449		0.896342	0.877223	0.915878	7.44783e-23	1.40853		0.835444	0.804178	0.867926	7.52731e-20	1.57089		0.790357	0.743684	0.83996	1.02581e-13	1.66681		0.966873
Inflammation, Cancer, and Blood	Reticulocyte percentage (LAB)	C	0.0267273		0.0133638	0.0400907	0.0001444	1.12765	0.044914		0.0225516	0.0672764	0.00012418	1.17195	0.0917948		0.0570921	0.126497	4.14849e-07	1.30114	0.0540617		0.000941833	0.107182	0.0566103	1.03282	0.0516926
Inflammation, Cancer, and Blood	Immature reticulocyte fraction (LAB)	C	0.0324649		0.0187455	0.0461842	6.41251e-06	1.15228	0.0751321		0.0521809	0.0980833	2.93665e-10	1.27993	0.111041		0.0754267	0.146656	2.18905e-09	1.35417	0.161999		0.10747	0.216527	1.29834e-08	1.44905	0.0524771
Inflammation, Cancer, and Blood	Creatinine (enzymatic) in urine (LAB)	C	0.0316059		0.0190789	0.044133	1.44439e-06	1.16057	0.0439305		0.0229667	0.0648942	6.17997e-05	1.17881	0.0560295		0.0235252	0.0885338	0.00110646	1.18143	0.16979		0.119848	0.219731	6.61108e-11	1.51069	0.0365153
Inflammation, Cancer, and Blood	Sodium in urine (LAB)	C	0.0192835		0.00660098	0.0319659	0.00405164	1.08848	0.0347081		0.0134857	0.0559304	0.00188364	1.13115	0.0483239		0.0153856	0.0812622	0.00567212	1.14136	0.110691		0.0601095	0.161273	3.13262e-05	1.31888	0.0369151
Inflammation, Cancer, and Blood	Eosinophill count (LAB)	C	0.0216403		0.0080021	0.0352784	0.00270345	1.09469	0.036586		0.0137547	0.0594172	0.00228511	1.12772	0.0406382		0.0052082	0.0760683	0.0320712	1.07549	0.0642951		0.0100665	0.118524	0.0260395	1.10782	0.0180235
Inflammation, Cancer, and Blood	White blood cell (leukocyte) count (LAB)	C	0.0393336		0.027068	0.0515992	7.8074e-10	1.19994	0.0786396		0.0580929	0.0991862	1.56521e-13	1.31949	0.115515		0.0836644	0.147366	2.99409e-12	1.40583	0.192957		0.144152	0.241762	2.71357e-14	1.59519	0.0334996
Inflammation, Cancer, and Blood	Potassium in urine (LAB)	C	0.0341306		0.0203593	0.0479019	2.23432e-06	1.15793	0.0238141		0.00076953	0.0468586	0.0521592	1.02818	0.0196734		-0.0160598	0.0554066	0.319424	1	0.083634		0.0287126	0.138556	0.00411643	1.19312	0.0278579
Inflammation, Cancer, and Blood	Mean corpuscular volume (LAB)	C	0.0111034		-0.001876	0.0240828	0.112055	1	0.0112353		-0.0105053	0.032976	0.339463	1	0.0407481		0.00703111	0.0744651	0.02382	1.09093	-0.0675962		-0.119231	-0.0159611	0.0139121	1.143	0.0160985
Inflammation, Cancer, and Blood	Haemoglobin concentration (LAB)	C	-0.0175758		-0.0281741	-0.00697752	0.00168877	1.10077	-0.00634238		-0.0240923	0.0114075	0.515593	1	-0.0174463		-0.0449723	0.0100797	0.248543	1	-0.031292		-0.0734575	0.0108735	0.17016	1	-7.77303e-05
Inflammation, Cancer, and Blood	Lymphocyte percentage (LAB)	C	-0.00503961		-0.0185652	0.00848597	0.493571	1	-0.0130151		-0.0356589	0.00962857	0.29034	1	0.0192296		-0.0159047	0.054364	0.321788	1	-0.0113033		-0.0650922	0.0424856	0.707443	1	0.0220208
Inflammation, Cancer, and Blood	Neutrophill percentage (LAB)	C	0.00407357		-0.00961101	0.0177582	0.586176	1	0.015437		-0.00747286	0.0383469	0.212473	1	-0.00575991		-0.0413088	0.0297889	0.782558	1	0.0309413		-0.0234836	0.0853661	0.300273	1	-0.0157846
Inflammation, Cancer, and Blood	Cancer diagnosed by doctor (SR)	B		1.08592	1.02947	1.14546	0.00350182	1.20366		1.17261	1.07342	1.28097	0.000597818	1.35416		1.27992	1.12021	1.4624	0.000446069	1.48717		1.10483	0.890836	1.37023	0.396238	1		1.0503
Inflammation, Cancer, and Blood	Platelet count (LAB)	C	0.0171223		0.00406849	0.030176	0.0134947	1.06743	0.010991		-0.0108709	0.0328529	0.352174	1	0.0570442		0.0231505	0.090938	0.00145367	1.17609	0.0934698		0.0415365	0.145403	0.000665709	1.24939	-0.00548328
Inflammation, Cancer, and Blood	Mean platelet (thrombocyte) volume (LAB)	C	-0.00655812		-0.0204029	0.00728671	0.388414	1	0.00170057		-0.0214901	0.0248913	0.894254	1	0.0179879		-0.0179752	0.0539511	0.370211	1	0.00488733		-0.0502063	0.059981	0.878745	1	0.0183962
Joints and Pain	Chest pain or discomfort (SR)	B		1.27626	1.23627	1.31754	2.00623e-50	1.77673		1.46308	1.3944	1.53513	9.45097e-54	2.136		1.68296	1.57287	1.80076	7.87931e-51	2.52211		2.14893	1.96812	2.34635	1.33702e-64	3.34847		1.09855
Joints and Pain	Headache (SR)	B		1.14539	1.11641	1.17512	9.34235e-25	1.4769		1.24709	1.19932	1.29676	4.52332e-28	1.68826		1.35253	1.27916	1.43012	8.36142e-26	1.87673		1.49221	1.38085	1.61256	1.65312e-23	2.10603		1.03746
Joints and Pain	Neck/shoulder pain (SR)	B		1.20162	1.17209	1.23189	6.80879e-47	1.62121		1.30982	1.26062	1.36095	6.47982e-43	1.8338		1.42586	1.34947	1.50657	4.79727e-36	2.03621		1.63165	1.51435	1.75803	2.86803e-37	2.39691		1.12107
Joints and Pain	Back pain (SR)	B		1.20024	1.17192	1.22923	3.27348e-50	1.62079		1.31989	1.27226	1.3693	4.83864e-49	1.8608		1.46281	1.38792	1.54173	3.92949e-45	2.12169		1.52878	1.41509	1.65161	1.79065e-26	2.18151		1.12199
Joints and Pain	Stomach/abdominal pain (SR)	B		1.31637	1.2535	1.3824	0	1.81719		1.55194	1.44071	1.67175	0	2.23754		2.06428	1.86395	2.28614	0	3.13295		2.40651	2.08066	2.78339	0	3.58016		1.11953
Joints and Pain	Knee pain (SR)	B		1.18415	1.15247	1.21671	8.31058e-34	1.57165		1.30815	1.25414	1.36448	2.67161e-35	1.81871		1.37517	1.29141	1.46436	9.00854e-23	1.90486		1.59967	1.46718	1.74414	6.20865e-26	2.29508		1.1213
Joints and Pain	Osteoarthritis (SR)	B		1.22087	1.15664	1.28866	1.21124e-12	1.5823		1.29564	1.18513	1.41645	2.37231e-08	1.65355		1.521	1.33516	1.73271	6.51288e-10	2.00412		1.88074	1.56907	2.25432	2.10257e-11	2.51402		1.17501
Joints and Pain	Medication: diclofenac (SR)	B		1.159	1.04475	1.28573	0.00738629	1.26097		1.30439	1.10673	1.53736	0.00210503	1.45041		1.50332	1.18567	1.90606	0.00115274	1.65486		1.55252	1.0919	2.20745	0.0190237	1.40868		1.29669
Joints and Pain	Medication: co-codamol (SR)	B		1.32597	1.18659	1.48172	1.22252e-06	1.65712		1.78332	1.5194	2.09308	3.36885e-12	2.40776		2.32034	1.86949	2.87992	6.12241e-14	3.14445		2.95077	2.2183	3.92509	2.99716e-13	3.86225		1.17675
Joints and Pain	Paracetamol (SR)	B		1.11149	1.0789	1.14507	8.64261e-12	1.37067		1.17478	1.12127	1.23084	2.77166e-11	1.49003		1.31002	1.2262	1.39958	3.37042e-15	1.75285		1.42207	1.29724	1.55891	1.66669e-13	1.91819		1.11915
Joints and Pain	Coxarthrosis (HOSP)	B		1.03567	0.95062	1.12834	0.454138	1		1.01027	0.869613	1.17367	0.900207	1		1.25066	1.00789	1.55191	0.0534466	1.09705		1.3964	1.02289	1.90629	0.0442845	1.17589		1.13734
Joints and Pain	Gonarthrosis (HOSP)	B		1.19768	1.10768	1.29499	1.05408e-05	1.45306		1.23355	1.08243	1.40577	0.00223727	1.38114		1.50623	1.24837	1.81735	3.32946e-05	1.8052		1.47715	1.10936	1.96687	0.0104761	1.45768		1.20029
Joints and Pain	Other joint disorders, not elsewhere classified (HOSP)	B		1.28766	1.15957	1.42991	4.18216e-06	1.58971		1.67419	1.43592	1.952	1.02588e-10	2.22709		1.47806	1.15408	1.893	0.00284223	1.57577		2.65458	1.99487	3.53245	5.27716e-11	3.40363		1.14654
Joints and Pain	Other invertebral disk disorders (HOSP)	B		1.21702	1.08333	1.36721	0.00138556	1.3838		1.71713	1.45817	2.02207	1.93468e-10	2.27554		2.00561	1.5921	2.52652	7.31904e-09	2.56302		2.6949	1.99545	3.63952	2.43951e-10	3.40483		1.2939
Joints and Pain	Dorsalgia (HOSP)	B		1.2499	1.13811	1.37267	5.61773e-06	1.53457		1.79762	1.57738	2.04862	0	2.5317		2.26838	1.89772	2.71144	0	3.20295		2.67094	2.08992	3.41349	1.25369e-14	3.59918		1.23207
Joints and Pain	Hand grip strength R (LAB)	C	-0.0165511		-0.0254019	-0.00770042	0.000389416	1.11641	-0.032605		-0.0474035	-0.0178065	2.51575e-05	1.18757	-0.0362666		-0.059202	-0.0133313	0.00281322	1.15875	-0.0874161		-0.122716	-0.0521163	2.35435e-06	1.36413	0.012605
Joints and Pain	Hip pain (SR)	B		1.31971	1.26247	1.37954	0	1.8381		1.57552	1.47077	1.68772	0	2.30288		1.91183	1.73209	2.11023	0	2.85816		2.3482	2.04296	2.69905	0	3.50266		1.21519
Joints and Pain	Pain in throat and chest (HOSP)	B		1.31668	1.24633	1.39099	0	1.80042		1.53435	1.409	1.67085	0	2.16814		1.65343	1.45595	1.87769	2.57544e-14	2.2707		2.53989	2.15562	2.99267	0	3.73393		1.1963
Joints and Pain	Ibprofen (SR)	B		1.11251	1.07496	1.15137	2.70069e-09	1.35883		1.15724	1.09612	1.22176	2.45502e-07	1.42072		1.186	1.09334	1.28651	6.65751e-05	1.4128		1.25552	1.11689	1.41137	0.000227604	1.47821		1.13806
Joints and Pain	Facial pain (SR)	B		1.33436	1.21037	1.47105	1.48385e-08	1.71497		1.54508	1.33434	1.7891	1.17655e-08	2.00226		2.02882	1.66882	2.46649	3.17885e-12	2.72529		2.74496	2.13484	3.52943	1.07093e-14	3.69135		1.18445
Joints and Pain	Migraine (SR)	B		1.05465	0.97758	1.1378	0.195994	1		1.19179	1.05918	1.341	0.0047115	1.30955		1.2539	1.05277	1.49344	0.0151822	1.28848		1.68976	1.34337	2.12546	1.34203e-05	2.02255		0.99351
Joints and Pain	Fractured/broken bones in last 5 years (SR)	B		1.11326	1.06197	1.16703	1.42909e-05	1.31852		1.22338	1.13407	1.31972	3.40656e-07	1.52399		1.37925	1.23339	1.54236	3.46613e-08	1.76991		1.37218	1.15783	1.62622	0.00042271	1.58531		1.1125
Joints and Pain	Abdominal and pelvic pain (HOSP)	B		1.19704	1.12858	1.26966	4.98011e-09	1.50952		1.391	1.27105	1.52226	1.72352e-12	1.85801		1.69629	1.4949	1.92481	6.37238e-16	2.35503		1.92954	1.614	2.30677	1.47058e-12	2.60948		1.14478
Joints and Pain	Hand grip strength L (LAB)	C	-0.0100245		-0.0187688	-0.00128019	0.0317742	1.04507	-0.0182204		-0.0328454	-0.00359541	0.0184439	1.0776	-0.018707		-0.0413597	0.00394585	0.129299	1	-0.0807985		-0.115679	-0.0459183	1.02977e-05	1.33807	0.0158448
Physical Activity	Heavy DIY physical activity in past month (SR)	B		0.954202	0.939842	0.968782	3.16643e-09	1.2146		0.939438	0.91441	0.965152	9.4525e-06	1.22952		0.917746	0.878109	0.959172	0.000223506	1.25323		0.910169	0.847529	0.977439	0.0131637	1.17675		0.951392
Physical Activity	Activity: sports club/gym (SR)	B		0.955851	0.937617	0.97444	7.82529e-06	1.1903		0.875934	0.846397	0.906503	9.46498e-14	1.44045		0.846972	0.801994	0.894472	5.17892e-09	1.48116		0.751945	0.686038	0.824183	2.57596e-09	1.72207		1.00154
Physical Activity	Walk duration (SR)	C	0.0385985		0.026207	0.05099	2.42255e-09	1.19982	0.0462447		0.0254168	0.0670726	2.16884e-05	1.19632	0.113036		0.0806043	0.145468	2.07031e-11	1.40423	0.201454		0.151032	0.251877	1.44141e-14	1.63078	0.0253058
Physical Activity	Days/wk of moderate physical activity 10 min or more (SR)	C	0.0238047		0.0102756	0.0373338	0.0008555	1.10856	0.0548794		0.03219	0.0775689	3.55858e-06	1.20821	0.0901651		0.0549142	0.125416	1.00192e-06	1.28847	0.117744		0.0633992	0.172089	3.76083e-05	1.31603	-0.0233785
Physical Activity	Duration of moderate physical activity (SR)	C	0.0350814		0.0217492	0.0484136	4.9337e-07	1.17811	0.0687867		0.046318	0.0912554	3.97546e-09	1.28069	0.11315		0.0780123	0.148287	6.37866e-10	1.39289	0.165709		0.111151	0.220268	6.00894e-09	1.50105	0.0251373
Physical Activity	Usual walking pace: slow (SR)	B		1.37324	1.29048	1.46131	0	1.90274		1.78199	1.62575	1.95325	0	2.63437		2.25655	1.98652	2.56328	0	3.38643		3.00659	2.53506	3.56581	0	4.50775		1.30499
Physical Activity	Light DIY physical activity in past month (SR)	B		0.9792	0.967399	0.991145	0.00102085	1.10387		0.966865	0.946826	0.987328	0.00220975	1.12685		0.960156	0.928693	0.992684	0.0224344	1.09354		0.949749	0.901615	1.00045	0.0630024	1		0.957608
Physical Activity	Frequency of stair climbing in past 4 weeks: none (SR)	B		1.11757	1.06093	1.17723	4.73286e-05	1.31519		1.32151	1.21735	1.4346	6.2023e-11	1.73173		1.45903	1.29073	1.64927	3.31062e-09	1.90331		1.32842	1.095	1.6116	0.00565908	1.41753		1.07245
Physical Activity	Other physical activity in past month (SR)	B		0.966804	0.954645	0.979117	3.38332e-07	1.16892		0.926173	0.905876	0.946925	2.58532e-11	1.29934		0.902516	0.871192	0.934967	2.60748e-08	1.34231		0.822183	0.774635	0.872649	2.84134e-10	1.55488		0.972844
Physical Activity	Strenuous sports in past month (SR)	B		0.956739	0.922786	0.99194	0.0215975	1.09863		0.904334	0.849784	0.962385	0.00211013	1.24061		0.873899	0.791185	0.96526	0.0108688	1.22909		0.782396	0.660807	0.926358	0.00623475	1.37244		0.978816
Physical Activity	Days/wk walked 10 min or more (SR)	C	-0.00651239		-0.0202091	0.00718434	0.387441	1	0.0150907		-0.00783586	0.0380173	0.223105	1	0.0237796		-0.0118565	0.0594156	0.222201	1	0.0817363		0.0270662	0.136406	0.00487562	1.18578	-0.0213841
Physical Activity	Days/wk of vigorous physical activity 10 min or more (SR)	C	0.0223533		0.00931152	0.0353952	0.00115683	1.10481	0.0351518		0.0132733	0.0570304	0.00223572	1.12763	0.0706832		0.0367731	0.104593	7.31724e-05	1.23029	0.0940746		0.041822	0.146327	0.000665383	1.24913	-0.004545
Physical Activity	Frequency of walk for pleasure in past month: once (SR)	B		0.944387	0.891717	1.00017	0.0624497	1		0.823936	0.744406	0.911962	0.000274094	1.42189		0.860757	0.736941	1.00538	0.0731031	1		0.730783	0.564962	0.945275	0.0220798	1.30537		0.92384
Physical Activity	Duration of walk for pleasure: <15 min (SR)	B		1.10573	0.964768	1.26729	0.172955	1		1.07345	0.858319	1.3425	0.565554	1		1.11276	0.794163	1.55917	0.577693	1		1.25828	0.773567	2.04671	0.388624	1		1.03059
Reaction Time	Mean time to correctly identify matches (LAB)	C	0.00722611		-0.00433162	0.0187838	0.25372	1	0.025044		0.00570189	0.044386	0.0142952	1.08539	0.0430104		0.0129675	0.0730532	0.00698329	1.13415	0.0615295		0.0153697	0.107689	0.0123044	1.14781	-0.0227706
Reaction Time	Number of incorrect matches in round (LAB)	C	0.0286108		0.0168186	0.040403	3.69076e-06	1.15356	0.0550251		0.0353035	0.0747468	8.53707e-08	1.23747	0.08056		0.0499522	0.111168	4.7411e-07	1.29433	0.0827742		0.0358584	0.12969	0.000854078	1.23995	-0.00713418
Reaction Time	Time to complete round (LAB)	C	0.01103		0.00127816	0.0207818	0.0341245	1.04261	0.0135787		-0.00274627	0.0299037	0.121965	1	0.00978722		-0.0155804	0.0351548	0.494366	1	-0.0167833		-0.0557632	0.0221966	0.430581	1	-0.0289293
Reaction Time	Duration to first press snap-button in round (LAB)	C	0.0105045		-0.000450044	0.021459	0.0735158	1	0.0329751		0.0146424	0.0513078	0.000608866	1.14816	0.0592165		0.0307428	0.0876902	7.58521e-05	1.2286	0.0783637		0.0346292	0.122098	0.000703566	1.24584	-0.0189689
Respiratory	Cough on most days (SR)	B		1.26646	1.21461	1.32054	5.27875e-28	1.72515		1.5017	1.40791	1.60175	1.3708e-34	2.16573		1.65439	1.50339	1.82054	2.0044e-24	2.37333		2.24029	1.97608	2.53983	8.43533e-36	3.36489		1.11987
Respiratory	Bring up phlegm on most days (SR)	B		1.33152	1.25313	1.41482	0	1.81634		1.82971	1.66819	2.00688	0	2.72397		2.14246	1.86735	2.4581	0	3.14001		2.65295	2.16053	3.25759	0	3.744		1.24951
Respiratory	Wheezing/whistling in chest in last year (SR)	B		1.23485	1.20017	1.27054	3.67687e-47	1.69031		1.42634	1.36628	1.48904	2.4588e-58	2.0737		1.72682	1.62955	1.82988	1.44975e-75	2.64242		2.04935	1.89651	2.21452	6.45578e-73	3.20043		1.16127
Respiratory	Forced vital capacity (LAB)	C	-0.0119555		-0.0220256	-0.0018854	0.0260668	1.05236	-0.0287313		-0.0455572	-0.0119054	0.00115748	1.14173	-0.0557942		-0.0820149	-0.0295735	5.17775e-05	1.24135	-0.0834716		-0.12402	-0.0429235	9.27938e-05	1.30419	-0.025639
Respiratory	Forced expiratory volume in 1 second (LAB)	C	-0.0143649		-0.0243122	-0.00441771	0.00647219	1.08265	-0.0337501		-0.0503736	-0.0171266	0.000104618	1.17576	-0.0644784		-0.0903819	-0.0385749	1.95571e-06	1.28652	-0.103039		-0.143102	-0.0629769	9.30658e-07	1.39333	-0.0349478
Respiratory	Doctor dx. asthma, initial (SR)	B		1.12652	1.08581	1.16874	5.35917e-10	1.39106		1.27307	1.20306	1.34717	1.65641e-16	1.69731		1.42129	1.31051	1.54143	5.99234e-17	1.94841		1.6818	1.50626	1.87779	8.00853e-20	2.37951		1.05065
Respiratory	Doctor dx. asthma, work FU (SR)	B		1.14079	1.09153	1.19227	1.10545e-08	1.4076		1.29098	1.20517	1.38289	8.0647e-13	1.70243		1.43036	1.29389	1.58122	6.52691e-12	1.91054		1.67707	1.45476	1.93334	2.73419e-12	2.26813		1.05115
Respiratory	Ventolin 100mg inhaler (SR)	B		1.11857	1.02757	1.21763	0.0128757	1.19589		1.29446	1.13564	1.47549	0.000166004	1.52812		1.64429	1.37307	1.9691	1.24928e-07	2.08878		1.80889	1.39387	2.34749	1.49355e-05	2.13481		1.05
Respiratory	Doctor dx. hayfever/allergic rhinitis/eczema (SR)	B		1.03991	1.01689	1.06345	0.000922951	1.14793		1.07649	1.03834	1.11604	9.50363e-05	1.23785		1.12542	1.06637	1.18774	3.03585e-05	1.33241		1.14834	1.05858	1.2457	0.00132778	1.30761		0.964426
Respiratory	Doctor dx. hayfever/allergic rhinitis (SR)	B		1.03524	1.00305	1.06847	0.0400484	1.05837		1.13853	1.08292	1.19701	6.68521e-07	1.38257		1.17158	1.08544	1.26455	7.9566e-05	1.38996		1.23243	1.09576	1.38614	0.000775622	1.41969		0.975728
Respiratory	Hayfever/allergic rhinitis (SR)	B		0.952462	0.900279	1.00767	0.108317	1		1.01687	0.927549	1.11479	0.74631	1		1.0158	0.880509	1.17188	0.850074	1		1.04795	0.842387	1.30367	0.702706	1		0.895423
Respiratory	Doctor dx. emphysema/chronic bronchitis (SR)	B		1.67836	1.47962	1.9038	2.56653e-15	2.32204		2.10162	1.74246	2.53482	2.06748e-14	2.87987		3.02596	2.36897	3.86516	0	4.16981		4.49828	3.30568	6.12113	0	6.06645		1.38431
Respiratory	Doctor dx. COPD (SR)	B		1.40559	1.21941	1.62019	4.89364e-06	1.73667		1.69306	1.35121	2.12141	7.83822e-06	2.04008		2.84108	2.13235	3.78538	2.54489e-12	3.68624		2.81546	1.77917	4.45535	1.75146e-05	2.95658		1.40803
Respiratory	Cetirizine (SR)	B		1.11454	0.984216	1.26211	0.105245	1		1.27993	1.05576	1.5517	0.0152299	1.29838		1.31966	0.987413	1.76371	0.0759151	1		1.63503	1.10043	2.42934	0.0198182	1.43286		0.939494
Respiratory	Doctor dx. chronic bronchitis (SR)	B		1.48456	1.27049	1.73471	1.25541e-06	1.85671		2.17758	1.74994	2.70972	6.89276e-12	2.89553		3.51023	2.67621	4.60417	0	4.79421		4.34051	2.9496	6.38731	2.70938e-13	5.34763		1.33762
Respiratory	Peak expiratory flow (LAB)	C	-0.00119945		-0.0124531	0.0100542	0.844603	1	-0.0243888		-0.0432158	-0.00556185	0.0142891	1.08757	-0.0200371		-0.0493758	0.00930171	0.210907	1	-0.0716093		-0.11692	-0.0262986	0.00287904	1.21028	-0.0101973
Skin, Mouth, and Teeth	Mouth ulcers (SR)	B		1.15892	1.11521	1.20434	1.54099e-13	1.47366		1.17875	1.10736	1.25474	4.4782e-07	1.45216		1.25235	1.14101	1.37457	3.91027e-06	1.54211		1.43435	1.25879	1.6344	1.30437e-07	1.82955		1.01477
Skin, Mouth, and Teeth	Dental problems: bleeding gums (SR)	B		1.15795	1.12037	1.19679	8.85938e-18	1.48761		1.182	1.12155	1.24571	8.84134e-10	1.49077		1.25251	1.15982	1.35262	1.97158e-08	1.59036		1.35795	1.21941	1.51223	5.40661e-08	1.73667		1.11136
Skin, Mouth, and Teeth	Dental problems: dentures (SR)	B		1.09699	1.05795	1.13748	1.06704e-06	1.30554		1.25855	1.18777	1.33355	1.79239e-14	1.66003		1.4013	1.28666	1.52615	2.57544e-14	1.89397		1.72136	1.53391	1.93172	8.7821e-20	2.43888		1.13203
Skin, Mouth, and Teeth	Eczema/dermatitis (SR)	B		1.07238	0.987964	1.164	0.113191	1		1.12307	0.982564	1.28368	0.105638	1		1.00562	0.809048	1.24996	0.959693	1		1.40079	1.05091	1.86716	0.0275814	1.28221		0.961254
Skin, Mouth, and Teeth	Follow-up examination after treatment for conditions other than malignant neoplasms (HOSP)	B		1.08033	0.989356	1.17966	0.102817	1		1.11164	0.959509	1.28789	0.18266	1		1.19491	0.955911	1.49367	0.142682	1		1.37812	1.00084	1.89762	0.0599929	1.02988		1.12768
Skin, Mouth, and Teeth	Other malignant skin neoplasm (HOSP)	B		0.945693	0.87102	1.02677	0.211632	1		0.941335	0.814347	1.08812	0.444278	1		0.929605	0.735782	1.17449	0.580825	1		0.818432	0.556301	1.20408	0.348116	1		1.12079
Skin, Mouth, and Teeth	Ease of skin tanning: only burn (SR)	B		1.02109	0.984093	1.05948	0.303946	1		1.08308	1.0195	1.15063	0.0125321	1.1605		1.10715	1.00897	1.21487	0.0405822	1.10412		1.37246	1.2012	1.56813	6.0426e-06	1.6928		1.02154
Skin, Mouth, and Teeth	Facial ageing (SR): about your age	O		0.878896	0.848459	0.910424	1.86132e-12	1.27243		0.835	0.786209	0.886818	8.5402e-09	1.31828		0.734811	0.66635	0.810307	1.48993e-09	1.4619		0.675722	0.577802	0.790237	1.7999e-06	1.49978		1.0351
Skin, Mouth, and Teeth	Facial ageing (SR): older than you are	O		1.05047	0.941196	1.17243	0.411008	1		1.12442	0.943016	1.34071	0.217367	1		1.32799	1.03217	1.70858	0.0354998	1.2144		1.41462	0.955648	2.09402	0.0991325	1		1.18285
Skin, Mouth, and Teeth	Use of sun/UV protection: never/rarely/no sun (SR)	B		1.2901	1.22713	1.3563	0	1.75506		1.4999	1.38605	1.62311	0	2.11755		1.85644	1.65501	2.08239	0	2.69618		2.37028	2.00906	2.79644	0	3.43288		1.045
Sleep	Recent feelings of tiredness or low energy: over half the days (SR)	B		1.73953	1.67104	1.81082	0	2.72998		2.5612	2.41727	2.71369	0	4.26821		3.24759	2.99006	3.52731	0	5.4294		4.60843	4.09973	5.18023	0	7.66457		1.20114
Sleep	Trouble falling or staying asleep, or sleeping too much: over half the days (SR)	B		1.53771	1.48318	1.59426	0	2.32972		2.16893	2.05498	2.2892	0	3.52738		2.67103	2.46852	2.89014	0	4.37249		3.53773	3.15519	3.96666	0	5.76288		1.15323
Sleep	Frequency of tiredness/lethargy in last 2 weeks: over half the days (SR)	B		1.54472	1.47858	1.61382	0	2.31978		2.05018	1.92322	2.18551	0	3.25573		2.55267	2.3319	2.79434	0	4.09424		3.3353	2.93786	3.7865	0	5.32389		1.18483
Sleep	Sleeplessness/insomnia: usually (SR)	B		1.2565	1.21859	1.29559	0	1.7347		1.48724	1.41535	1.56278	0	2.18208		1.75833	1.63163	1.89487	0	2.6468		1.99568	1.78346	2.23315	0	2.96553		1.14904
Sleep	Sleep duration (SR)	C	-0.0253555		-0.0375024	-0.0132086	7.16389e-05	1.1316	-0.0595853		-0.0799158	-0.0392547	1.77603e-08	1.24855	-0.109227		-0.140834	-0.0776208	3.03845e-11	1.38346	-0.123935		-0.172377	-0.0754924	1.05731e-06	1.37658	-0.0530943
Sleep	Ease of getting up in AM: not at all easy (SR)	B		1.48714	1.38629	1.59533	0	2.11807		1.88899	1.70707	2.09029	0	2.80572		2.3673	2.06182	2.71804	0	3.54145		3.1121	2.58754	3.743	0	4.61431		1.06738
Sleep	Chronotype (SR): morning over evening	O		0.881205	0.848912	0.914726	7.70971e-11	1.26386		0.776483	0.72903	0.827026	1.00103e-14	1.43058		0.739927	0.671574	0.815236	2.47128e-09	1.45265		0.693157	0.597483	0.804152	2.54557e-06	1.47348		0.90437
Sleep	Chronotype (SR): evening over morning	O		0.946205	0.909562	0.984325	0.00833898	1.09734		0.906302	0.849063	0.967399	0.00416265	1.14705		0.82769	0.748195	0.91563	0.000385177	1.26205		0.799244	0.685703	0.931586	0.00589537	1.22938		0.943804
Sleep	Chronotype (SR): evening	O		1.05616	1.00032	1.11511	0.0601411	1.01825		1.31332	1.20928	1.42632	2.05425e-10	1.71235		1.37539	1.21685	1.55459	6.41836e-07	1.73053		1.45365	1.2128	1.74233	8.8594e-05	1.72081		0.991373
Sleep	Nap during day: usually (SR)	B		1.31998	1.23636	1.40926	0	1.77694		1.53955	1.38652	1.70946	1.80071e-15	2.11859		1.71902	1.46795	2.01304	4.2127e-11	2.29675		2.12178	1.69155	2.66144	1.88037e-10	2.77312		1.06491
Sleep	Narcolepsy: often/always (SR)	B		1.35562	1.24021	1.48175	5.06339e-11	1.78603		1.78206	1.56413	2.03035	0	2.50347		1.99276	1.64762	2.4102	3.02874e-12	2.6806		2.75662	2.14745	3.53861	5.4328e-15	3.71719		1.04336
Sleep	Snoring (SR)	B		1.04017	1.02097	1.05974	5.76192e-05	1.16728		1.08338	1.0504	1.1174	6.68521e-07	1.2805		1.12803	1.07536	1.18329	1.45145e-06	1.36003		1.17988	1.09683	1.26922	1.5918e-05	1.42271		1.07235
Trauma and Mental Illness	Serious illness, injury or assault of close relative in past 2 yrs (SR)	B		1.04897	1.01389	1.08527	0.00813073	1.13254		1.05207	0.995468	1.11188	0.0864679	1		1.02761	0.943655	1.11903	0.576551	1		1.11525	0.987813	1.25913	0.0934815	1		1.02604
Trauma and Mental Illness	Recent inability to stop or control worrying: over half the days (SR)	B		1.78436	1.68349	1.89128	0	2.75616		2.67732	2.47312	2.89838	0	4.38183		3.51631	3.15852	3.91464	0	5.7696		5.4443	4.73319	6.26225	0	8.93674		1.10844
Trauma and Mental Illness	Recent restlessness: over half the days (SR)	B		1.84162	1.6986	1.99668	0	2.78793		2.97753	2.68061	3.30734	0	4.80313		4.16567	3.63606	4.77243	0	6.732		8.12541	6.93345	9.52227	0	13.3474		1.28815
Trauma and Mental Illness	Recent worrying too much about different things: over half the days (SR)	B		1.82654	1.72966	1.92886	0	2.85307		2.58921	2.40008	2.79325	0	4.23319		3.5938	3.2474	3.97716	0	5.94892		5.38142	4.70362	6.15688	0	8.8774		1.12288
Trauma and Mental Illness	Recent feelings of nervousness or anxiety: over half the days (SR)	B		1.81314	1.70909	1.92351	0	2.80995		2.52297	2.32314	2.73999	0	4.07638		3.26127	2.91526	3.64836	0	5.27819		5.60444	4.8653	6.45588	0	9.20186		1.09656
Trauma and Mental Illness	Recent trouble relaxing: over half the days (SR)	B		1.82423	1.73031	1.92326	0	2.85443		2.85682	2.65909	3.06925	0	4.75948		3.78555	3.43283	4.17452	0	6.32273		6.13783	5.39626	6.98131	0	10.2669		1.12899
Trauma and Mental Illness	Recent changes in speed/amount of moving or speaking: over half the days (SR)	B		1.94541	1.74897	2.16393	0	2.89348		3.1631	2.76025	3.62473	0	4.96451		5.35594	4.55427	6.29872	0	8.57759		9.91663	8.21374	11.9726	0	15.9113		1.27733
Trauma and Mental Illness	Recent feelings of foreboding: over half the days (SR)	B		2.00139	1.87055	2.14137	0	3.14664		3.33714	3.05797	3.6418	0	5.5666		4.20114	3.73347	4.72739	0	6.92805		7.17209	6.19306	8.30589	0	11.8641		1.17477
Trauma and Mental Illness	Recent feelings of depression: over half the days (SR)	B		2.00176	1.87155	2.14104	0	3.14871		3.1204	2.85481	3.41069	0	5.15592		3.7912	3.35551	4.28346	0	6.16691		7.13832	6.15878	8.27365	0	11.7954		1.23002
Trauma and Mental Illness	Recent easy annoyance or irritability: over half the days (SR)	B		1.89783	1.77394	2.03039	0	2.94565		3.03612	2.77876	3.3173	0	5.00199		4.07955	3.62719	4.58833	0	6.71415		6.7584	5.82825	7.83699	0	11.133		1.27118
Trauma and Mental Illness	Recent lack of interest or pleasure in doing things: over half the days (SR)	B		2.05264	1.92724	2.1862	0	3.26404		3.0492	2.80024	3.32031	0	5.04547		3.87441	3.4504	4.35053	0	6.35812		6.76692	5.85457	7.82144	0	11.1857		1.24528
Trauma and Mental Illness	Recent feelings of inadequacy: over half the days (SR)	B		2.26901	2.13537	2.41102	0	3.69243		3.76688	3.48033	4.07704	0	6.41841		5.32356	4.79637	5.9087	0	9.06354		7.85205	6.83394	9.02184	0	13.1481		1.14285
Trauma and Mental Illness	Recent trouble concentrating on things: over half the days (SR)	B		2.12109	1.98838	2.26265	0	3.39026		3.35536	3.08105	3.65409	0	5.6132		4.67345	4.1772	5.22866	0	7.82024		7.39997	6.40295	8.55224	0	12.2847		1.24144
Trauma and Mental Illness	Recent thoughts of suicide or self-harm (SR)	B		2.29429	2.15836	2.43877	0	3.73954		3.88348	3.58502	4.2068	0	6.62924		5.612	5.04976	6.23684	0	9.57197		8.90976	7.74986	10.2433	0	14.9825		1.15195
Trauma and Mental Illness	Ever worried more than most would (SR)	B		1.41418	1.38275	1.44632	5.62864e-200	2.11025		1.75335	1.70003	1.80835	1.84711e-277	2.79093		1.99248	1.91156	2.07683	3.15514e-232	3.23161		2.27151	2.1542	2.39522	2.0518e-199	3.73102		1.01197
Trauma and Mental Illness	Repeated disturbing thoughts of experience in past month: moderately or more frequent (SR)	B		2.1158	2.01663	2.21985	0	3.44848		3.84784	3.61156	4.09958	0	6.68268		5.57332	5.11519	6.07248	0	9.70321		10.0932	8.98704	11.3354	0	17.4593		1.1208
Trauma and Mental Illness	Upset when reminded of experience in past month: moderately or more frequent (SR)	B		2.00732	1.92291	2.09543	0	3.25507		3.55522	3.3537	3.76884	0	6.16326		4.88001	4.49809	5.29436	0	8.46478		8.92665	7.9683	10.0003	0	15.4198		1.12027
Trauma and Mental Illness	General happiness: unhappy (SR)	B		1.93058	1.82728	2.03972	0	3.05678		3.18917	2.96254	3.43315	0	5.37378		4.37565	3.95946	4.83558	0	7.3826		6.39146	5.58008	7.32081	0	10.6355		1.05694
Trauma and Mental Illness	Avoidance due to previous experience in past month: moderately or more frequent (SR)	B		2.25255	2.13427	2.37738	0	3.69017		4.12938	3.85184	4.42692	0	7.16617		5.74848	5.23531	6.31194	0	9.94416		11.425	10.124	12.8931	0	19.735		1.04289
Trauma and Mental Illness	Frequency of tenseness/restlessness in last 2 weeks: over half the days (SR)	B		1.77116	1.64601	1.90583	0	2.67719		2.63471	2.38788	2.90705	0	4.20834		3.67512	3.23204	4.17894	0	5.91794		4.69739	3.94891	5.58773	0	7.36139		1.22014
Trauma and Mental Illness	Worrier/anxious feelings (SR)	B		1.06835	1.05551	1.08136	2.73064e-26	1.29757		1.12783	1.10687	1.1492	1.03768e-35	1.45079		1.14404	1.11228	1.1767	2.24334e-20	1.46567		1.20648	1.16048	1.2543	1.00345e-20	1.59204		0.990878
Trauma and Mental Illness	Tense/highly strung (SR)	B		1.37938	1.33854	1.42146	4.58374e-97	2.0117		1.6565	1.58557	1.73061	1.57385e-112	2.54915		1.88414	1.77315	2.00208	2.58575e-92	2.94401		2.25915	2.08583	2.44687	2.70771e-88	3.59077		1.03411
Trauma and Mental Illness	Guilty feelings (SR)	B		1.31325	1.28718	1.33985	1.22937e-155	1.89516		1.51649	1.47309	1.56116	3.09377e-173	2.3079		1.65475	1.58924	1.72296	2.95048e-131	2.55695		1.76681	1.67074	1.86839	6.65773e-88	2.72935		1.07496
Trauma and Mental Illness	Happiness with health: unhappy (SR)	B		1.58811	1.52805	1.65055	0	2.42631		2.342	2.21356	2.47788	0	3.85255		2.89415	2.66707	3.14057	0	4.77567		4.21117	3.75061	4.72827	0	6.96254		1.23393
Trauma and Mental Illness	Belief that own life is meaningful: not at all or a little (SR)	B		1.91705	1.82758	2.0109	0	3.05741		3.11763	2.9191	3.32966	0	5.28596		3.96995	3.61899	4.35495	0	6.69763		5.40163	4.74541	6.1486	0	8.96127		1.06684
Trauma and Mental Illness	Mood swings (SR)	B		1.23489	1.2164	1.25366	8.6233e-165	1.72946		1.38844	1.35885	1.41869	3.56181e-195	2.05715		1.46209	1.41842	1.50711	1.82321e-132	2.18881		1.64313	1.58102	1.70768	5.59432e-140	2.53945		1.05623
Trauma and Mental Illness	Ever had period of extreme irritability (SR)	B		1.46974	1.44017	1.49992	4.58783e-301	2.23636		1.83191	1.78242	1.88278	0	2.96334		2.01878	1.94593	2.09436	2.34141e-306	3.30265		2.25643	2.14949	2.36868	6.56163e-236	3.72137		1.13599
Trauma and Mental Illness	Ever had period of mania/excitability (SR)	B		1.9715	1.85326	2.09727	0	3.11077		3.08489	2.8376	3.35374	0	5.1211		4.55408	4.07889	5.08464	0	7.62268		6.35099	5.4633	7.38292	0	10.4013		1.13429
Trauma and Mental Illness	Ever worried/tense/anxious for most of month or longer (SR)	B		1.39706	1.36794	1.42679	6.91064e-212	2.07739		1.7657	1.71548	1.8174	0	2.82335		2.02333	1.94704	2.10261	5.76062e-282	3.30495		2.30184	2.1905	2.41884	2.59884e-236	3.80536		1.01449
Trauma and Mental Illness	Miserableness (SR)	B		1.22991	1.21184	1.24825	1.13904e-164	1.71852		1.37919	1.3501	1.4089	1.92663e-191	2.03761		1.45988	1.41733	1.50371	4.74672e-138	2.18642		1.55436	1.49325	1.61798	2.52427e-102	2.35146		1.0697
Trauma and Mental Illness	Nervous feelings (SR)	B		1.18505	1.15545	1.21542	5.47594e-39	1.57926		1.33299	1.28238	1.38559	1.76409e-47	1.88414		1.47474	1.39548	1.55851	1.15308e-42	2.13836		1.59302	1.47231	1.72362	1.8987e-30	2.30621		0.940915
Trauma and Mental Illness	Belittlement by partner or ex-partner as an adult (SR)	B		1.87082	1.81397	1.92945	0	3.02908		2.9045	2.76786	3.04789	0	4.97991		3.91708	3.63932	4.21605	0	6.73857		5.51435	4.91646	6.18496	0	9.30452		1.09419
Trauma and Mental Illness	Fed-up feelings (SR)	B		1.23534	1.21476	1.25626	1.20891e-133	1.72553		1.43045	1.39668	1.46504	6.04141e-189	2.14101		1.56916	1.5188	1.62119	1.06987e-160	2.40648		1.68303	1.61074	1.75855	8.49581e-119	2.60258		1.08569
Trauma and Mental Illness	Suffer from nerves (SR)	B		1.18663	1.15428	1.21988	2.22689e-33	1.57627		1.37947	1.32334	1.43799	1.67257e-51	1.97748		1.51623	1.42808	1.60983	1.06037e-41	2.20995		1.90485	1.76144	2.05994	6.15233e-58	2.91955		0.991216
Trauma and Mental Illness	Sensitivity/hurt feelings (SR)	B		1.13877	1.12536	1.15234	6.88451e-102	1.50097		1.2393	1.21784	1.26113	1.95761e-127	1.7329		1.29139	1.25997	1.3236	2.10833e-91	1.83229		1.31981	1.27447	1.36676	6.04539e-54	1.8659		1.03288
Trauma and Mental Illness	Ever thought that life was not worth living (SR)	B		2.01766	1.96017	2.07685	0	3.33206		3.34889	3.19409	3.51119	0	5.84137		5.0741	4.70157	5.47615	0	8.87329		7.05232	6.22605	7.98825	0	11.9302		1.05854
Trauma and Mental Illness	Worry too long after embarrassment (SR)	B		1.11227	1.09757	1.12718	9.27063e-55	1.42481		1.16757	1.14367	1.19197	2.83655e-48	1.54902		1.21682	1.18087	1.25386	3.88614e-37	1.64301		1.25221	1.19935	1.30739	5.57142e-24	1.68832		1.01684
Trauma and Mental Illness	Frequency of depressed mood in last 2 weeks: at least half the days (SR)	B		1.8961	1.76849	2.03291	0	2.93427		2.51591	2.28339	2.7721	0	3.99526		3.73435	3.29966	4.22631	0	6.05432		5.53113	4.71482	6.48876	0	8.89988		1.1742
Trauma and Mental Illness	Irritability (SR)	B		1.27177	1.2458	1.29827	7.59239e-115	1.79917		1.4508	1.40699	1.49597	1.96906e-124	2.16371		1.50658	1.43985	1.5764	9.33133e-70	2.23566		1.61191	1.51014	1.72054	4.43925e-46	2.38785		1.08664
Trauma and Mental Illness	Ever had prolonged loss of interest (SR)	B		1.34466	1.32507	1.36453	0	1.98139		1.61195	1.58098	1.64354	0	2.53936		1.74865	1.70441	1.79405	0	2.80012		1.8684	1.8068	1.93209	2.63376e-287	3.01417		1.061
Trauma and Mental Illness	Frequency of unenthusiasm/disinterest in last 2 weeks: over half the days (SR)	B		1.72408	1.60331	1.85395	0	2.58681		2.51972	2.28456	2.7791	0	3.99764		3.3908	2.97819	3.86058	0	5.40541		4.93905	4.1739	5.84446	0	7.81362		1.2147
Trauma and Mental Illness	Ever suffered mental distress preventing usual activities (SR)	B		1.41643	1.39278	1.44049	0	2.13242		1.76808	1.72966	1.80735	0	2.85308		1.9246	1.86937	1.98147	0	3.14419		2.13938	2.06147	2.22024	0	3.54072		1.04959
Trauma and Mental Illness	Ever had prolonged sadness/depression (SR)	B		1.21136	1.19835	1.22452	1.4675e-264	1.68588		1.36181	1.34207	1.38184	0	2.01962		1.43878	1.41097	1.46714	1.93768e-291	2.17246		1.51032	1.47329	1.54829	3.96309e-230	2.30833		1.02689
Trauma and Mental Illness	Loneliness/isolation (SR)	B		1.53014	1.48723	1.57429	3.64823e-188	2.33849		1.93754	1.86284	2.01524	9.04062e-238	3.13065		2.25392	2.13798	2.37614	3.84735e-199	3.69779		2.79613	2.61849	2.98582	4.30244e-206	4.67712		1.09162
Trauma and Mental Illness	Ever contemplated self-harm (SR)	B		2.22321	2.14489	2.3044	0	3.71194		3.71198	3.52352	3.91051	0	6.50542		5.35238	4.96145	5.77412	0	9.39479		7.96421	7.10733	8.9244	0	13.6957		1.08724
Trauma and Mental Illness	Ever sought or received professional help for mental distress (SR)	B		1.33198	1.31239	1.35185	4.54911277446111e-314	1.95269		1.61496	1.58389	1.64664	0	2.54557		1.68795	1.64322	1.73391	2.67737631940892e-318	2.67129		1.86078	1.79894	1.92474	8.6893e-280	2.9978		1.02839
Trauma and Mental Illness	Depression (SR)	B		1.67708	1.5829	1.77686	0	2.54347		2.28134	2.10094	2.47723	0	3.62179		3.01872	2.70001	3.37505	0	4.84246		4.33065	3.73365	5.0231	0	6.92841		1.05784
Trauma and Mental Illness	Frequency of family/friend visits: rare/never (SR)	B		1.2536	1.19477	1.31532	0	1.67716		1.48687	1.38004	1.60196	0	2.10425		1.75742	1.57634	1.9593	0	2.5295		2.31744	1.98862	2.70065	0	3.39075		1.02496
Trauma and Mental Illness	Been in a confiding relationship as an adult: never/rarely (SR)	B		1.57236	1.51442	1.63251	0	2.39706		1.91897	1.811	2.03337	0	3.0229		2.4498	2.25316	2.6636	0	3.93351		3.684	3.27435	4.1449	0	6.00328		0.974178
Trauma and Mental Illness	Seen GP for nerves/anxiety/tension/depression (SR)	B		1.32051	1.29784	1.34357	1.03938e-216	1.91957		1.6002	1.56271	1.63859	0	2.50045		1.73091	1.67578	1.78785	3.31696e-241	2.73995		1.94614	1.86803	2.02753	3.27866e-220	3.14141		1.05285
Trauma and Mental Illness	Seen psychiatrist for nerves/anxiety/tension/depression (SR)	B		1.57921	1.52247	1.63807	1.27547e-131	2.41434		2.34584	2.23649	2.46053	7.5454e-268	3.89944		2.78215	2.61032	2.96529	1.98705e-216	4.66055		3.64743	3.37072	3.94686	1.15647e-222	6.19757		1.04139
Trauma and Mental Illness	Able to confide: never (SR)	B		1.33479	1.2819	1.38986	0	1.88305		1.66044	1.55868	1.76885	0	2.49185		2.26707	2.07189	2.48063	0	3.56215		2.85511	2.50512	3.254	0	4.44689		1.10777
Trauma and Mental Illness	Citalopram (SR)	B		1.51018	1.35559	1.6824	2.04557e-13	2.04988		1.99672	1.71334	2.32697	0	2.81887		2.57009	2.095	3.15293	0	3.6096		2.92869	2.2011	3.8968	4.63943e-13	3.82705		0.955958
Trauma and Mental Illness	Anxiety/panic attacks (SR)	B		1.37791	1.22413	1.551	2.19492e-07	1.74793		1.60581	1.34326	1.91967	3.63887e-07	2.02229		2.31053	1.83825	2.90414	1.83087e-12	3.07958		2.9739	2.1915	4.03563	6.82808e-12	3.80741		0.944065
Trauma and Mental Illness	Ever self-harmed (SR)	B		2.41488	2.27124	2.56759	0	3.97045		4.24692	3.92573	4.59439	0	7.31477		6.7621	6.11464	7.47811	0	11.707		11.3823	9.97827	12.984	0	19.4433		1.13613
Trauma and Mental Illness	Been in combat/war-zone (SR)	B		1.51243	1.41133	1.62078	0	2.17324		1.88766	1.69872	2.09762	0	2.78817		2.36104	2.02847	2.74813	0	3.47284		2.86925	2.30038	3.5788	0	4.02994		1.31045
Trauma and Mental Illness	Witnessed sudden violent death (SR)	B		1.30921	1.2677	1.35209	9.06072e-60	1.85024		1.61907	1.54382	1.69798	4.46873e-87	2.4601		1.85573	1.73355	1.98652	3.09331e-70	2.86123		2.19812	2.00007	2.41579	1.9137e-59	3.41436		1.1192
Trauma and Mental Illness	Ever heard un-real voice (SR)	B		2.06588	1.87922	2.27108	0	3.16461		3.3638	2.97535	3.80297	0	5.39967		4.34812	3.69078	5.12254	0	6.84214		9.88518	8.25856	11.8322	0	16.001		1.07147
Trauma and Mental Illness	Ever seen un-real vision (SR)	B		1.85753	1.72996	1.99449	0	2.85371		2.9857	2.71515	3.28321	0	4.87314		3.8888	3.41967	4.42228	0	6.29621		5.78505	4.89891	6.83148	0	9.26932		1.15354
Trauma and Mental Illness	Physical violence by (ex)partner as adult (SR)	B		1.86075	1.79109	1.93313	0	2.98142		2.88826	2.73384	3.0514	0	4.911		4.0427	3.73883	4.37127	0	6.93883		5.03712	4.49228	5.64805	0	8.45312		1.16278
Trauma and Mental Illness	Been in serious accident, life-threatening (SR)	B		1.46327	1.40045	1.52891	0	2.14933		1.95509	1.83008	2.08863	0	3.06261		2.23023	2.02214	2.45973	0	3.45982		2.97473	2.5892	3.41766	0	4.6177		1.12488
Trauma and Mental Illness	Victim of physical violent crime (SR)	B		1.29367	1.26066	1.32755	2.97122e-84	1.83389		1.59197	1.53414	1.65198	2.515e-133	2.43937		1.80431	1.7126	1.90094	2.56079e-108	2.81731		2.27375	2.12469	2.43326	6.10707e-124	3.67053		1.09527
Trauma and Mental Illness	Victim of sexual assault (SR)	B		3.84742	3.74826	3.9492	0	6.95781		4.3561	4.21098	4.50622	0	7.88812		5.14775	4.93758	5.36687	0	9.34691		7.3377	7.03861	7.64949	0	13.5581		1.06743
Trauma and Mental Illness	Medication: amitriptyline (SR)	B		1.39984	1.25258	1.5644	6.78716e-09	1.81505		1.79016	1.52132	2.10651	5.30815e-12	2.41187		2.701	2.20023	3.31575	0	3.82528		3.27389	2.48366	4.31556	0	4.40327		1.04444
Trauma and Mental Illness	Serious illness, injury or assault to yourself in past 2 years (SR)	B		1.31246	1.25109	1.37684	0	1.81157		1.70374	1.5855	1.8308	0	2.54898		2.07888	1.87533	2.30452	0	3.15656		2.60899	2.2558	3.01749	0	3.93889		1.12373
Trauma and Mental Illness	Marital separation/divorce in last 2 years (SR)	B		1.34695	1.24964	1.45184	2.0116e-14	1.80817		1.53014	1.36614	1.71384	4.69486e-13	2.07338		2.13097	1.83418	2.47577	0	3.07114		2.06004	1.63955	2.58838	1.29437e-09	2.66354		1.08503
Work and Workplace	Number of jobs held (SR)	C	0.0976773		0.0799366	0.115418	0	1.3598	0.189272		0.159018	0.219526	0	1.57895	0.288849		0.241288	0.33641	0	1.79714	0.220654		0.144288	0.297019	3.2664e-08	1.53971	0.0552707
Work and Workplace	Any workplace very noisy: rarely/never (SR)	B		0.976491	0.966831	0.986247	5.01977e-06	1.13285		0.955896	0.938887	0.973213	1.46803e-06	1.1957		0.951967	0.925001	0.979719	0.00118545	1.16606		0.906168	0.861464	0.953192	0.000223598	1.27608		0.979903
Work and Workplace	Any workplace very noisy: sometimes (SR)	B		1.09699	1.08142	1.11278	2.18581e-36	1.37815		1.14333	1.11782	1.16942	8.12679e-31	1.48073		1.15242	1.11353	1.19266	1.55642e-15	1.46908		1.22137	1.16307	1.2826	3.52657e-15	1.59857		1.05307
Work and Workplace	Any workplace very noisy: often (SR)	B		1.36644	1.32279	1.41154	1.28765e-78	1.97622		1.67671	1.59923	1.75793	3.92029e-101	2.57817		1.88714	1.76581	2.01679	1.08591e-77	2.92869		2.17199	1.98035	2.38218	3.20651e-60	3.3737		1.24461
Work and Workplace	Any workplace very cold: rarely/never (SR)	B		0.979897	0.972508	0.987342	2.88264e-07	1.12677		0.948489	0.935008	0.962164	1.05681e-12	1.24149		0.942737	0.921292	0.964682	9.57551e-07	1.23142		0.901489	0.86504	0.939474	1.65252e-06	1.3263		0.98032
Work and Workplace	Any workplace very cold: sometimes (SR)	B		1.1459	1.12627	1.16587	2.94074e-53	1.50338		1.26295	1.23058	1.29617	5.94594e-69	1.76327		1.30323	1.254	1.3544	7.06437e-41	1.81837		1.35661	1.28069	1.43703	1.08304e-24	1.88024		1.08809
Work and Workplace	Any workplace very cold: often (SR)	B		1.60696	1.51567	1.70374	0	2.39974		2.48361	2.28297	2.70189	0	3.99439		2.88169	2.54466	3.26336	0	4.52724		3.41926	2.83569	4.12293	0	5.11723		1.35825
Work and Workplace	Any workplace very hot: rarely/never (SR)	B		0.981056	0.971222	0.990991	0.000318274	1.10487		0.953259	0.935942	0.970895	5.46682e-07	1.20569		0.936951	0.909277	0.965468	3.59681e-05	1.22824		0.894156	0.848631	0.942123	4.68168e-05	1.31679		0.978637
Work and Workplace	Any workplace very hot: sometimes (SR)	B		1.10138	1.08594	1.11704	1.87809e-40	1.39143		1.17978	1.15479	1.20532	3.37294e-51	1.57757		1.22779	1.19023	1.26654	8.37349e-38	1.66606		1.22952	1.17101	1.29096	3.20024e-16	1.61851		1.06645
Work and Workplace	Any workplace very hot: often (SR)	B		1.42824	1.36571	1.49364	2.54415e-54	2.07243		1.85013	1.73518	1.97269	2.79195e-78	2.86464		2.13549	1.95272	2.33537	1.87558e-61	3.31669		2.31324	2.0292	2.63703	1.58742e-35	3.47436		1.2038
Work and Workplace	Any workplace very dusty: rarely/never (SR)	B		0.987303	0.981443	0.993198	4.39299e-05	1.08988		0.96317	0.952382	0.97408	1.41619e-10	1.19189		0.978171	0.96194	0.994677	0.0132851	1.0787		0.950671	0.922473	0.979731	0.00150614	1.166		0.983909
Work and Workplace	Any workplace very dusty: sometimes (SR)	B		1.17682	1.15066	1.20357	3.36146e-45	1.56702		1.31843	1.27363	1.36481	8.00133e-55	1.86397		1.42715	1.35623	1.50177	4.86192e-42	2.0513		1.55373	1.44204	1.67407	1.97513e-30	2.24044		1.1244
Work and Workplace	Any workplace very dusty: often (SR)	B		1.45017	1.38437	1.51909	6.84319e-55	2.11384		1.85621	1.73554	1.98526	3.96007e-72	2.86538		2.18467	1.98718	2.40178	3.3006e-58	3.38778		2.79283	2.45234	3.18058	1.90716e-53	4.33957		1.27692
Work and Workplace	Any workplace chemicals/fumes: rarely/never (SR)	B		0.992149	0.987909	0.996406	0.00048118	1.06377		0.983321	0.975726	0.990975	3.37009e-05	1.10497		0.987662	0.97621	0.99925	0.046939	1.02817		0.996158	0.979129	1.01348	0.69136	1		0.989406
Work and Workplace	Any workplace chemicals/fumes: sometimes (SR)	B		1.21885	1.18394	1.25479	4.18393e-40	1.6506		1.39933	1.33775	1.46375	5.72007e-48	2.00994		1.50897	1.41063	1.61416	1.73357e-32	2.17171		1.73953	1.57397	1.92251	7.28591e-27	2.52445		1.16259
Work and Workplace	Any workplace chemicals/fumes: often (SR)	B		1.56509	1.46269	1.67467	0	2.28534		2.15953	1.95165	2.38955	0	3.31448		2.46582	2.12026	2.86769	0	3.66145		2.94552	2.34215	3.70431	0	4.11515		1.3369
Work and Workplace	Any workplace cigarette smoke exposure: sometimes (SR)	B		1.10242	1.0841	1.12105	1.27805e-29	1.38605		1.19596	1.16469	1.22807	1.67771e-39	1.60265		1.22405	1.17518	1.27496	7.26812e-22	1.62891		1.21192	1.13323	1.29608	4.3796e-08	1.5218		1.07924
Work and Workplace	Any workplace cigarette smoke exposure: often (SR)	B		1.35532	1.30725	1.40516	1.38662e-60	1.94102		1.69737	1.61058	1.78884	2.57112e-86	2.60224		1.94384	1.80522	2.09311	8.20977e-69	3.01087		2.22366	2.00315	2.46844	3.11515e-50	3.4207		1.2876
Work and Workplace	Any work paints/thinners/glues: rarely/never (SR)	B		0.995709	0.992165	0.999266	0.0236914	1.02785		0.993901	0.987827	1.00001	0.060921	1		0.999013	0.990173	1.00793	0.849883	1		0.99244	0.977111	1.00801	0.377135	1		0.992845
Work and Workplace	Any work paints/thinners/glues: sometimes (SR)	B		1.21889	1.17294	1.26664	1.75328e-23	1.62332		1.36351	1.28258	1.44955	8.71368e-23	1.8846		1.41068	1.28217	1.55207	4.14615e-12	1.88366		1.76228	1.53273	2.0262	5.40658e-15	2.43636		1.15299
Work and Workplace	Any work paints/thinners/glues: often (SR)	B		1.49848	1.3763	1.63151	0	2.09595		2.00534	1.76469	2.27881	0	2.92634		2.38115	1.97137	2.87611	0	3.35519		2.89145	2.1759	3.84231	6.91654e-13	3.77548		1.3268
Work and Workplace	Any work pesticides: sometimes (SR)	B		1.28768	1.17767	1.40797	5.99569e-08	1.6351		1.635	1.42357	1.87783	7.78007e-12	2.20009		1.6371	1.31567	2.03706	1.74652e-05	1.96012		2.5654	1.90463	3.45539	1.3261e-09	3.21726		1.17319
Work and Workplace	Any workplace diesel exhaust: rarely/never (SR)	B		0.992773	0.98965	0.995907	1.1208e-05	1.06835		0.987022	0.981389	0.992687	1.2482e-05	1.09351		0.984456	0.975436	0.993559	0.00127738	1.08726		0.989013	0.975631	1.00258	0.13254	1		0.991872
Work and Workplace	Any work diesel exhaust: sometimes (SR)	B		1.28765	1.23809	1.33919	4.99444e-36	1.78103		1.54716	1.45659	1.64338	3.98971e-45	2.27209		1.7034	1.55357	1.86769	2.73033e-29	2.48093		1.72809	1.48603	2.00958	3.18427e-12	2.33588		1.21264
Work and Workplace	Any work diesel exhaust: often (SR)	B		1.62502	1.48976	1.77256	0	2.34395		2.20017	1.92953	2.50877	0	3.26877		2.8878	2.38941	3.49015	0	4.21147		3.7675	2.83332	5.00969	0	5.11243		1.38772
Work and Workplace	Breathing problems on job (SR)	B		1.34877	1.21574	1.49636	3.45969e-08	1.72788		1.79359	1.53861	2.09083	2.02396e-13	2.44894		1.89176	1.50158	2.38331	1.24054e-07	2.36944		2.43778	1.7574	3.38158	1.96527e-07	2.91111		1.14413
Work and Workplace	NCOs, other ranks (SOC)	B		1.57484	1.40817	1.76124	5.0979e-15	2.16631		2.14015	1.8103	2.5301	0	3.02146		3.05281	2.41965	3.85165	0	4.27304		3.60775	2.52089	5.1632	6.04273e-12	4.47894		1.46131
Work and Workplace	Sales/retail assistants (SOC)	B		1.19548	1.10759	1.29034	8.256e-06	1.45279		1.46154	1.30205	1.64057	2.59397e-10	1.92916		1.61912	1.36768	1.91678	4.39823e-08	2.07681		2.05993	1.62871	2.60533	3.7602e-09	2.64063		1.23838
Work and Workplace	Assemblers, routine ops n.e.c. (SOC)	B		1.48221	1.28741	1.70648	9.04944e-08	1.89569		1.93071	1.57237	2.37072	6.98614e-10	2.52104		2.71899	2.07094	3.56984	1.56833e-12	3.56018		2.43183	1.56768	3.77231	0.000121529	2.51105		1.33681
Work and Workplace	Laborers in process/plant ops n.e.c. (SOC)	B		1.34391	1.14395	1.57883	0.000501252	1.54975		1.33885	1.01883	1.75937	0.0445689	1.15736		2.0071	1.39469	2.88842	0.000282695	2.13662		2.41389	1.39902	4.16498	0.00229319	2.14616		1.34912
Work and Workplace	Other goods handling/storage n.e.c. (SOC)	B		1.47522	1.28698	1.691	5.00424e-08	1.89472		1.67242	1.34634	2.07746	5.5686e-06	2.0292		1.83238	1.3148	2.55372	0.000543667	1.95814		1.71594	0.974964	3.02007	0.0736822	1		1.30407
Work and Workplace	Any shift work: yes (SR)	B		1.1975	1.16696	1.22883	4.79403e-42	1.60837		1.38162	1.32933	1.43597	4.80747e-60	1.99098		1.48394	1.40224	1.5704	6.03105e-42	2.15326		1.5296	1.40311	1.66749	1.67563e-21	2.15518		1.13327
Work and Workplace	Any workplace cigarette smoke exposure: rarely/never (SR)	B		0.978925	0.971765	0.986137	2.78649e-08	1.13345		0.961147	0.948741	0.973715	4.51129e-09	1.1935		0.96519	0.946057	0.98471	0.000804085	1.1411		0.960691	0.930123	0.992264	0.0199192	1.09644		0.980555
Work and Workplace	Higher education teaching professional (SOC)	B		1.01622	0.924276	1.11731	0.755696	1		0.993607	0.840729	1.17428	0.94002	1		1.09536	0.84854	1.41397	0.529962	1		0.868551	0.541053	1.39428	0.59349	1		0.902314
Work and Workplace	Further education teaching professional (SOC)	B		1.20006	1.08362	1.32901	0.000708403	1.38464		1.21867	1.02544	1.44832	0.0307845	1.18694		1.08299	0.814918	1.43924	0.622833	1		1.03149	0.650154	1.63651	0.906049	1		0.985758
Work and Workplace	Education officers, school inspectors (SOC)	B		1.08511	0.925658	1.27204	0.350588	1		1.02471	0.775397	1.35418	0.876301	1		1.17471	0.778311	1.77301	0.490054	1		1.14846	0.590313	2.23435	0.708899	1		0.860702
Work and Workplace	Secondary education teaching professional (SOC)	B		0.898058	0.840555	0.959495	0.00210131	1.25197		0.800975	0.709502	0.90424	0.000485291	1.44812		0.697813	0.568791	0.8561	0.00085902	1.61119		0.644504	0.456989	0.908962	0.0163819	1.4321		0.819409
Work and Workplace	Primary/nursery education teaching professional (SOC)	B		0.918182	0.85113	0.990516	0.0348508	1.10789		0.793415	0.691423	0.910452	0.00137771	1.42703		0.689647	0.549429	0.86565	0.00199271	1.57863		0.691403	0.484351	0.986967	0.0519214	1.12887		0.783662
Work and Workplace	Teaching professional n.e.c. (SOC)	B		1.17684	1.04093	1.33049	0.0124528	1.24736		0.949862	0.759742	1.18756	0.677561	1		1.14887	0.836404	1.57806	0.436264	1		0.762589	0.41784	1.39178	0.408432	1		0.916716
Work and Workplace	Researchers n.e.c. (SOC)	B		0.94166	0.798462	1.11054	0.502674	1		0.839775	0.622104	1.13361	0.285297	1		0.922298	0.582049	1.46144	0.765234	1		0.401847	0.128878	1.25298	0.136663	1		0.779021
Work and Workplace	General office assistants/clerks (SOC)	B		1.05144	0.966723	1.14358	0.276872	1		1.17814	1.03161	1.34548	0.0195698	1.21219		1.46105	1.21253	1.76052	0.000110602	1.72016		1.15884	0.848643	1.58243	0.388624	1		1.16898
Work and Workplace	Elementary office occupations n.e.c. (SOC)	B		1.04995	0.958401	1.15023	0.331424	1		1.29484	1.12633	1.48855	0.000410074	1.50355		1.41505	1.15097	1.73971	0.00147241	1.56782		1.05483	0.738957	1.50574	0.791432	1		1.20979
Work and Workplace	No breathing problems on job (SR)	B		0.991923	0.988847	0.995009	6.06126e-07	1.07602		0.981357	0.975269	0.987482	6.11336e-09	1.12598		0.978827	0.968839	0.988917	7.20513e-05	1.11766		0.965735	0.94772	0.984093	0.000458693	1.14432		0.996294
Work and Workplace	Employment: paid or self-employed (SR)	B		1.00358	0.99454	1.0127	0.469022	1		0.968576	0.953929	0.983448	6.17997e-05	1.14765		0.966128	0.943326	0.989481	0.00654859	1.11428		0.860682	0.824667	0.89827	1.52825e-11	1.46833		1.04137
Work and Workplace	Employment: look after home/family (SR)	B		0.932206	0.877284	0.990566	0.0303327	1.10758		0.879438	0.795404	0.972349	0.0154049	1.19945		0.782881	0.667534	0.918159	0.00371159	1.40071		0.90003	0.719909	1.12522	0.388624	1		0.835585
Work and Workplace	Marketing/sales managers (SOC)	B		1.03845	0.926815	1.16354	0.54409	1		0.893936	0.72355	1.10445	0.3285	1		0.860936	0.609453	1.21619	0.439657	1		1.25411	0.769596	2.04366	0.396238	1		1.115
Work and Workplace	Software professionals (SOC)	B		0.915281	0.83282	1.00591	0.0802828	1		0.918682	0.779256	1.08305	0.340121	1		0.890156	0.679746	1.1657	0.440868	1		0.493166	0.270585	0.898839	0.0269749	1.4664		0.892948
Work and Workplace	Business/related associate professional n.e.c. (SOC)	B		0.995233	0.881319	1.12387	0.94309	1		1.17204	0.965062	1.4234	0.129028	1		0.956908	0.683655	1.33938	0.824933	1		0.731533	0.389905	1.37249	0.369913	1		0.914005
Work and Workplace	Civil service admin. officers/assistants (SOC)	B		1.1656	1.0752	1.2636	0.000318274	1.35955		1.27087	1.11659	1.44648	0.000412494	1.4774		1.18148	0.962173	1.45078	0.135697	1		1.51067	1.13474	2.01114	0.00663208	1.52576		1.08576
Work and Workplace	Local government clerical officers/assistants (SOC)	B		1.09862	1.01849	1.18505	0.0196729	1.15571		1.06098	0.933426	1.20597	0.395224	1		1.23384	1.02399	1.4867	0.0353394	1.18074		0.916286	0.660205	1.2717	0.632848	1		1.08773
Work and Workplace	Accounts/wages clerks, book-keepers, other (SOC)	B		1.12204	1.0159	1.23927	0.0300135	1.14301		1.28545	1.09885	1.50373	0.00229942	1.42844		1.44744	1.15132	1.81971	0.00225187	1.56872		1.60345	1.14306	2.24928	0.00876146	1.54744		1.06235
Work and Workplace	Counter clerks (SOC)	B		0.898767	0.813099	0.993461	0.0464018	1.08798		1.02276	0.871172	1.20073	0.801211	1		1.05716	0.826183	1.35271	0.696791	1		0.988531	0.664434	1.47072	0.956903	1		0.972496
Work and Workplace	Personal assistants/secretaries (SOC)	B		1.01494	0.943329	1.09198	0.713344	1		0.971768	0.85914	1.09916	0.67606	1		1.01268	0.841347	1.2189	0.911411	1		0.865084	0.640568	1.16829	0.380818	1		1.12116
Work and Workplace	Any shift work: no (SR)	B		0.995157	0.990881	0.999451	0.0346147	1.024		0.993214	0.985743	1.00074	0.0923371	1		0.991159	0.979116	1.00335	0.182398	1		0.998986	0.980998	1.0173	0.919475	1		0.996968
Work and Workplace	Employment: retired (SR)	B		0.953187	0.938212	0.968402	6.72777e-09	1.21619		0.929335	0.902501	0.956967	1.62566e-06	1.26174		0.894054	0.850457	0.939887	1.99106e-05	1.32482		0.886012	0.820577	0.956665	0.00292578	1.2629		0.996819
Work and Workplace	Employment: unpaid/voluntary (SR)	B		1.0491	0.984344	1.11812	0.164236	1		1.02509	0.919147	1.14324	0.680536	1		1.03207	0.870932	1.22301	0.7514	1		1.12857	0.880192	1.44702	0.377135	1		0.913851
Work and Workplace	Directors/chief executives, major org (SOC)	B		0.927412	0.835379	1.02958	0.182907	1		0.986839	0.825922	1.17911	0.894254	1		0.799919	0.58386	1.09593	0.193551	1		1.27757	0.837323	1.9493	0.290465	1		1.09165
Work and Workplace	IT/comm. tech. managers (SOC)	B		0.921549	0.801617	1.05942	0.285515	1		0.96585	0.757284	1.23186	0.800529	1		0.958175	0.640632	1.43311	0.853552	1		0.945944	0.46714	1.91551	0.89006	1		0.896606
Work and Workplace	IT strategy/planning professional (SOC)	B		1.04036	0.916927	1.1804	0.566236	1		1.2514	1.0194	1.53621	0.0396302	1.16002		0.822494	0.550194	1.22956	0.384888	1		0.503566	0.207694	1.22092	0.151349	1		0.938807
Models for two outcomes (place of birth in UK - north co-ordinate, place of birth in UK - east co-ordinate) exclude the place of birth covariate, as these outcomes were not assessed among individuals who were not born in the UK. Median E-values for confidence interval (CI) by maltreatment count comparison are as follows: 1.31 (1 vs. 0); 1.47 (2 vs. 0); 1.55 (3 vs. 0); and 1.63 (4-5 vs. 0). RR = r…

## Sheet: S6 Obs OWA_Trend
Table S6: Observational Outcome-Wide Analysis of Childhood Maltreatment Trend Test on Health Outcomes in Adulthood
Theme	Outcome	Variable Type	Maltreatment Continuous Count (Test for Trend)						Maternal Smoking at Birth
			Beta	RR/OR	Lower 95% CI	Upper 95% CI	P-Value, FDR	E-Value for CI	Beta	OR/RR
Alcohol, Drugs, Sex, and Lifestyle	Ever taken cannabis (SR)	B		1.16741	1.15565	1.1793	1.59656e-196	1.57976		1.04618
Alcohol, Drugs, Sex, and Lifestyle	Lifetime number of sexual partners (SR)	C	0.131161		0.123802	0.138521	0	1.49032	0.08223
Alcohol, Drugs, Sex, and Lifestyle	Time outdoors in summer (SR)	C	0.0368587		0.0306255	0.043092	0	1.21296	0.0205968
Alcohol, Drugs, Sex, and Lifestyle	Weekly champagne/white wine intake (SR)	C	0.00661045		-0.00168409	0.014905	0.131108	1	0.047825
Alcohol, Drugs, Sex, and Lifestyle	Age at first sexual intercourse (SR)	C	-0.127602		-0.134538	-0.120666	0	1.48312	-0.186493
Alcohol, Drugs, Sex, and Lifestyle	Ever smoked (SR)	B		1.08068	1.07547	1.08591	1.26176e-216	1.36037		0.951959
Alcohol, Drugs, Sex, and Lifestyle	Ever addicted to substance/behavior (SR)	B		1.57321	1.53953	1.60762	0	2.45093		1.31348
Alcohol, Drugs, Sex, and Lifestyle	Frequency consumes 6+ units alcohol: weekly or more often (SR)	B		1.07268	1.05218	1.09358	1.67179e-12	1.2865		1.26955
Alcohol, Drugs, Sex, and Lifestyle	Tobacco: ex-smoker (SR)	B		1.15068	1.13946	1.16201	6.08531e-173	1.53808		1.03944
Alcohol, Drugs, Sex, and Lifestyle	Plays computer games: often (SR)	B		1.19374	1.15813	1.23045	0	1.58607		1.17569
Alcohol, Drugs, Sex, and Lifestyle	Time spent watching TV (SR)	C	0.0372235		0.0312359	0.0432112	0	1.21764	0.107903
Alcohol, Drugs, Sex, and Lifestyle	Time spent using computer (SR)	C	0.0813713		0.0744903	0.0882522	0	1.34325	0.0452936
Alcohol, Drugs, Sex, and Lifestyle	Alcohol intake frequency: 3 or more times per week (SR)	B		0.901059	0.888403	0.913894	0	1.4153		1.03204
Alcohol, Drugs, Sex, and Lifestyle	Risk taking (SR)	B		1.17801	1.16727	1.18884	6.13119e-269	1.60915		1.10801
Alcohol, Drugs, Sex, and Lifestyle	Ever had person concerned about alcohol consumption: no (SR)	B		0.972501	0.970082	0.974926	2.02574e-106	1.18814		0.981151
Alcohol, Drugs, Sex, and Lifestyle	Ever been injured or injured someone else through drinking: no (SR)	B		0.981444	0.97958	0.983311	8.43021e-83	1.14835		0.989687
Alcohol, Drugs, Sex, and Lifestyle	Alcohol drinking frequency: 4 or more times per week (SR)	B		0.971979	0.95689	0.987306	0.000449725	1.12698		1.07659
Alcohol, Drugs, Sex, and Lifestyle	Ever had same-sex intercourse (SR)	B		1.39758	1.3601	1.43609	0	2.05993		1.1256
Alcohol, Drugs, Sex, and Lifestyle	Weekly red wine intake (SR)	C	0.0251597		0.0167132	0.0336061	7.82894e-09	1.14044	0.0243073
Alcohol, Drugs, Sex, and Lifestyle	Weekly beer/cider intake (SR)	C	0.0348795		0.028912	0.040847	0	1.23684	0.0751473
Alcohol, Drugs, Sex, and Lifestyle	Activity: pub or social club (SR)	B		0.985851	0.973507	0.998351	0.0305842	1.04233		1.12706
Alcohol, Drugs, Sex, and Lifestyle	Activity: religious group (SR)	B		0.924554	0.90942	0.939939	2.18091e-20	1.32463		0.768651
Alcohol, Drugs, Sex, and Lifestyle	Activity: adult education class (SR)	B		1.04225	1.018	1.06707	0.000690167	1.15338		0.900742
Alcohol, Drugs, Sex, and Lifestyle	Activity: other group (SR)	B		0.99311	0.981311	1.00505	0.273852	1		0.93628
Alcohol, Drugs, Sex, and Lifestyle	Drive faster than speed limit most of the time (SR)	B		1.11634	1.08395	1.14971	3.90247e-13	1.38561		1.0549
Alcohol, Drugs, Sex, and Lifestyle	Length of mobile phone use: never (SR)	B		0.940083	0.920018	0.960585	2.85568e-08	1.24771		0.810876
Alcohol, Drugs, Sex, and Lifestyle	Weekly spirits intake (SR)	C	0.0397297		0.0334295	0.0460299	0	1.25041	0.048197
Alcohol, Drugs, Sex, and Lifestyle	Alcohol intake vs. 10 years ago (SR): about the same	O		0.890267	0.872066	0.908847	0	1.27555		0.899158
Alcohol, Drugs, Sex, and Lifestyle	Alcohol intake vs. 10 years ago (SR): less nowadays	O		1.03781	1.01771	1.05831	0.000244842	1.10312		1.08389
Alcohol, Drugs, Sex, and Lifestyle	Typical drinking day, amount alcohol drunk: 5 or more drinks (SR)	B		1.09875	1.07978	1.11806	0	1.37329		1.31319
Alcohol, Drugs, Sex, and Lifestyle	Time outdoors in winter (SR)	C	0.0441546		0.0385691	0.04974	0	1.26161	0.0189761
Alcohol, Drugs, Sex, and Lifestyle	Weekly usage of cell in last 3 months: 4 or more hours (SR)	B		1.16208	1.13341	1.19147	0	1.52227		1.26888
Alcohol, Drugs, Sex, and Lifestyle	Hands-free/speakerphone use with cell in last 3 months: at least half the time (SR)	B		1.13571	1.09855	1.17412	1.07378e-13	1.42759		1.20873
Body Composition and Weight	BMI (LAB)	C	0.0867275		0.0803303	0.0931247	0	1.37743	0.156617
Body Composition and Weight	Hip circumference (LAB)	C	0.0656298		0.0591528	0.0721069	0	1.30716	0.112087
Body Composition and Weight	Waist circumference (LAB)	C	0.0742371		0.06848	0.0799942	0	1.36405	0.114738
Body Composition and Weight	Impedance, whole body (LAB)	C	-0.0447924		-0.0498149	-0.0397699	0	1.28197	-0.0697901
Body Composition and Weight	Weight change compared with 1 year ago (SR): none	O		0.853197	0.839804	0.866803	0	1.35618		0.832547
Body Composition and Weight	Weight change compared with 1 year ago (SR): lost	O		1.01119	0.990845	1.03194	0.30054	1		0.982389
Body Composition and Weight	Sitting height (LAB)	C	0.00645741		0.00144809	0.0114667	0.0134439	1.0445	0.000563928
Body Composition and Weight	Standing height (LAB)	C	-0.00420572		-0.00875277	0.000341324	0.0793251	1	-0.0403152
Body Composition and Weight	Usual side of head for cell use: left (SR)	B		1.00955	0.999801	1.01939	0.0624934	1		1.00584
Body Composition and Weight	Usual side of head for cell use: right (SR)	B		0.987598	0.981251	0.993985	0.000183204	1.08407		0.991985
Body Composition and Weight	Handedness: right (SR)	B		0.995295	0.99283	0.997765	0.00023673	1.04962		1.00575
Cardiovascular and Diabetes	Diastolic blood pressure (LAB)	C	0.00540881		-0.00142213	0.0122398	0.133413	1	0.0265749
Cardiovascular and Diabetes	Pulse rate (LAB)	C	0.0237039		0.016887	0.0305209	1.47095e-11	1.14413	-0.0108284
Cardiovascular and Diabetes	Systolic blood pressure (LAB)	C	-0.018799		-0.0251899	-0.0124081	1.19588e-08	1.12569	0.0147414
Cardiovascular and Diabetes	High cholesterol (SR)	B		1.08503	1.05992	1.11073	1.32237e-11	1.31193		1.1337
Cardiovascular and Diabetes	Medication: lisinopril (SR)	B		0.99044	0.941827	1.04156	0.725656	1		1.20632
Cardiovascular and Diabetes	Medication: ramipril (SR)	B		1.11462	1.07458	1.15614	8.97509e-09	1.35768		1.08426
Cardiovascular and Diabetes	Simvastatin (SR)	B		1.06943	1.04296	1.09657	2.13304e-07	1.25462		1.09669
Cardiovascular and Diabetes	Medication: atenolol (SR)	B		1.08447	1.03982	1.13103	0.000192867	1.24332		1.16187
Cardiovascular and Diabetes	Aspirin (SR)	B		1.10453	1.08434	1.1251	8.30363e-26	1.38675		1.08195
Cardiovascular and Diabetes	Medication: doxazosin (SR)	B		1.05695	0.977493	1.14286	0.179367	1		1.03628
Cardiovascular and Diabetes	Medication: amlodipine (SR)	B		1.06393	1.02274	1.10678	0.00251547	1.17526		1.13759
Cardiovascular and Diabetes	Medication: perindopril (SR)	B		1.04591	0.977021	1.11967	0.213413	1		1.11971
Cardiovascular and Diabetes	Medication: atorvastatin (SR)	B		1.13705	1.0874	1.18896	2.48801e-08	1.39569		1.20321
Cardiovascular and Diabetes	Medication: candesartan cilexetil (SR)	B		1.05874	0.987451	1.13517	0.120924	1		1.13456
Cardiovascular and Diabetes	Medication: bendroflumethiazide (SR)	B		1.03119	0.996049	1.06757	0.0932131	1		1.08322
Cardiovascular and Diabetes	Doctor dx. diabetes (SR)	B		1.18851	1.14856	1.22985	0	1.56164		1.23008
Cardiovascular and Diabetes	Doctor dx. heart: high blood pressure (SR)	B		1.29901	1.2415	1.35919	0	1.78906		1.30955
Cardiovascular and Diabetes	Medication: bisoprolol (SR)	B		1.07694	1.00644	1.15238	0.0365032	1.08695		1.11584
Cardiovascular and Diabetes	Angina pectoris (HOSP)	B		1.28558	1.2245	1.3497	0	1.74882		1.31868
Cardiovascular and Diabetes	Acute myocardial infarction (HOSP)	B		1.15294	1.08975	1.21979	1.0081e-06	1.40249		1.18165
Cardiovascular and Diabetes	Chronic ischaemic heart disease (HOSP)	B		1.18312	1.1382	1.22982	0	1.5348		1.18567
Cardiovascular and Diabetes	Atrial fibrillation and flutter (HOSP)	B		1.04943	0.861504	1.27836	0.653593	1		0.732092
Cardiovascular and Diabetes	Doctor dx. heart: heart attack (SR)	B		1.08876	1.07664	1.10103	9.21101e-50	1.36388		1.10332
Cardiovascular and Diabetes	Doctor dx. heart: angina (SR)	B		1.33136	1.22533	1.44656	2.15207e-11	1.75079		1.37346
Diet and Supplements	Recent poor appetite or overeating: over half the days (SR)	B		1.59665	1.56248	1.63158	0	2.49995		1.30438
Diet and Supplements	Variation in diet: never/rarely (SR)	B		0.946364	0.93257	0.960363	3.06003e-13	1.24858		0.927341
Diet and Supplements	Processed meat intake: 2 or more times per week (SR)	B		0.963465	0.948126	0.979052	7.04828e-06	1.16923		1.06092
Diet and Supplements	Poultry intake: never (SR)	B		1.17256	1.14374	1.2021	0	1.54919		0.949554
Diet and Supplements	Salad/raw veggie intake (SR)	C	0.0253555		0.0187274	0.0319836	1.07688e-13	1.15223	0.00471566
Diet and Supplements	Fresh fruit intake (SR)	C	0.00328029		-0.00305892	0.00961949	0.326861	1	-0.0176044
Diet and Supplements	Dried fruit intake (SR)	C	0.0163307		0.00974679	0.0229146	1.54573e-06	1.10605	-0.0516009
Diet and Supplements	Cheese intake: 5 or more times per week (SR)	B		0.948396	0.929955	0.967202	1.73493e-07	1.22115		0.839912
Diet and Supplements	Type of spread mainly used: butter (SR)	B		1.00069	0.992025	1.00943	0.88093	1		1.0376
Diet and Supplements	Type of bread mainly used: white (SR)	B		1.03779	1.02444	1.05132	2.8229e-08	1.18268		1.14192
Diet and Supplements	Type of cereal mainly used: biscuit cereal (SR)	B		0.990074	0.972281	1.00819	0.298845	1		1.0669
Diet and Supplements	Type of cereal mainly used: muesli (SR)	B		0.961008	0.947919	0.974278	1.91201e-08	1.19102		0.894603
Diet and Supplements	Type of coffee mainly used: instant (SR)	B		0.995805	0.988144	1.00353	0.302658	1		1.03924
Diet and Supplements	Type of coffee mainly used: ground (SR)	B		1.00706	0.994992	1.01928	0.270725	1		0.953104
Diet and Supplements	Number of diet questionnaires completed (ADMIN)	C	-0.000841419		-0.00890819	0.00722535	0.846086	1	-0.0401195
Diet and Supplements	Medication: multivitamins (SR)	B		1.03044	0.992546	1.06977	0.129759	1		1.03412
Diet and Supplements	Medication: cod liver oil capsule (SR)	B		0.941922	0.912033	0.972791	0.000337399	1.19754		1.00952
Diet and Supplements	Medication: evening primrose oil (SR)	B		0.989517	0.940201	1.04142	0.70468	1		0.968822
Diet and Supplements	Medication: glucosamine product (SR)	B		0.982841	0.955627	1.01083	0.244514	1		0.994417
Diet and Supplements	Medication: chondroitin product (SR)	B		1.00334	0.945565	1.06465	0.91434	1		0.966612
Diet and Supplements	Medication: omega-3/fish oil supplement (SR)	B		1.02565	0.990247	1.06232	0.172438	1		0.970224
Diet and Supplements	Supplement: vitamin A (SR)	B		1.20423	1.15345	1.25724	0	1.57416		1.07126
Diet and Supplements	Supplement: vitamin B (SR)	B		1.20947	1.17562	1.2443	0	1.63001		1.09004
Diet and Supplements	Supplement: vitamin C (SR)	B		1.1176	1.09308	1.14267	0	1.41205		1.00171
Diet and Supplements	Supplement: vitamin D (SR)	B		1.12741	1.09384	1.16202	1.26779e-14	1.41422		1.02349
Diet and Supplements	Supplement: vitamin E (SR)	B		1.19722	1.15759	1.23821	0	1.5847		1.0591
Diet and Supplements	Supplement: folic acid/folate/B9 (SR)	B		1.19263	1.14667	1.24043	0	1.55677		1.04226
Diet and Supplements	Supplement: multivitamins/minerals (SR)	B		1.07734	1.06536	1.08945	1.14729e-38	1.32922		1.03224
Diet and Supplements	Supplement: fish oil (SR)	B		1.023	1.01312	1.03298	5.62097e-06	1.12843		1.0013
Diet and Supplements	Suppplement: glucosamine (SR)	B		1.01081	0.997739	1.02406	0.117779	1		1.01813
Diet and Supplements	Supplement: calcium (SR)	B		1.10057	1.07429	1.12748	1.26779e-14	1.3568		1.00587
Diet and Supplements	Supplement: zinc (SR)	B		1.21277	1.17925	1.24723	0	1.63902		0.96866
Diet and Supplements	Supplement: iron (SR)	B		1.1837	1.14658	1.22202	0	1.55655		1.01973
Diet and Supplements	Supplement selenium (SR)	B		1.16048	1.11785	1.20475	1.13459e-14	1.48081		1.01193
Diet and Supplements	Major diet changes in last 5 years due to illness (SR)	B		1.26697	1.24041	1.29409	0	1.78649		1.16245
Diet and Supplements	Non-oily fish intake: never (SR)	B		1.13247	1.09985	1.16606	0	1.43123		1.07772
Diet and Supplements	Cereal intake (SR)	C	-0.0477526		-0.0543937	-0.0411116	0	1.24113	-0.0836412
Diet and Supplements	Salt added to food: usually/always (SR)	B		1.0856	1.06534	1.10624	0	1.32919		1.21935
Diet and Supplements	Coffee intake (SR)	C	0.00487415		-0.00147251	0.0112208	0.145452	1	0.0135267
Diet and Supplements	Cooked veggie intake (SR)	C	0.0374094		0.0311722	0.0436466	0	1.21229	0.00170226
Diet and Supplements	Oily fish intake: never (SR)	B		1.10559	1.08196	1.12974	0	1.37976		1.18098
Diet and Supplements	Water intake (SR)	C	0.0327909		0.0262714	0.0393103	0	1.18683	-0.00244204
Diet and Supplements	Does not eat sugar (SR)	B		1.09885	1.08314	1.11479	2.17943e-37	1.38322		1.1135
Diet and Supplements	Bread intake (SR)	C	-0.0152633		-0.0215598	-0.00896685	2.66612e-06	1.10395	-0.0363235
Diet and Supplements	Type of milk mainly used: full cream (SR)	B		1.07922	1.04953	1.10974	1.19809e-07	1.27753		0.936681
Diet and Supplements	Type of milk mainly used: skim (SR)	B		0.999526	0.986544	1.01268	0.943313	1		1.06006
Diet and Supplements	Type of milk mainly used: soya (SR)	B		1.20509	1.17206	1.23905	0	1.62113		0.909606
Diet and Supplements	Type of cereal mainly used: oat cereal (SR)	B		1.0487	1.03639	1.06115	5.12134e-15	1.23058		1.00969
Diet and Supplements	Type of coffee mainly used: decaf (SR)	B		0.99544	0.979642	1.01149	0.598368	1		0.965364
Diet and Supplements	Major diet changes in last 5 years due to non-illness reasons (SR)	B		1.06301	1.05284	1.07327	2.17554e-35	1.28872		1.08591
Digestive, Bowel, and Abdomen	Medication: laxatives (SR)	B		1.24399	1.19889	1.29079	0	1.6872		1.22186
Digestive, Bowel, and Abdomen	Ranitidine (SR)	B		1.18969	1.13194	1.25039	1.23498e-11	1.5184		1.24869
Digestive, Bowel, and Abdomen	Other non-infective gastro-enteritis/colitis (HOSP)	B		1.21211	1.16581	1.26024	0	1.60547		1.08339
Digestive, Bowel, and Abdomen	Benign colon/rectum/anus/anal canal neoplasm (HOSP)	B		1.12091	1.07871	1.16475	8.15664e-09	1.37011		1.10768
Digestive, Bowel, and Abdomen	Diverticular disease of intestine (HOSP)	B		1.07267	1.03593	1.11071	9.9481e-05	1.22885		1.15365
Digestive, Bowel, and Abdomen	Other diseases of intestine (HOSP)	B		1.13883	1.09533	1.18406	9.26422e-11	1.41846		1.16397
Digestive, Bowel, and Abdomen	Other diseases of anus and rectum (HOSP)	B		1.14444	1.10921	1.18079	0	1.45725		1.08598
Digestive, Bowel, and Abdomen	Lansoprazole (SR)	B		1.17715	1.13275	1.2233	0	1.52052		1.16393
Digestive, Bowel, and Abdomen	Gastritis and duodenitis (HOSP)	B		1.20824	1.16985	1.24789	0	1.6156		1.2116
Digestive, Bowel, and Abdomen	Ever had bowel cancer screening (SR)	B		1.03883	1.02925	1.0485	1.35286e-15	1.20276		1.04872
Digestive, Bowel, and Abdomen	Gastro-oesophageal reflux (SR)	B		1.13557	1.09839	1.174	1.18211e-13	1.42712		1.21307
Digestive, Bowel, and Abdomen	Hiatus hernia (SR)	B		1.17952	1.12708	1.2344	1.80133e-12	1.50553		1.13198
Digestive, Bowel, and Abdomen	Medication: omeprazole (SR)	B		1.1971	1.1632	1.23199	0	1.59889		1.20134
Digestive, Bowel, and Abdomen	Oesophagitis (HOSP)	B		1.16665	1.10498	1.23176	3.79642e-08	1.44556		1.17067
Digestive, Bowel, and Abdomen	Gastro-oesophageal reflux disease (HOSP)	B		1.16707	1.12668	1.2089	0	1.50448		1.13205
Digestive, Bowel, and Abdomen	Other oesophagus disease (HOSP)	B		1.13482	1.07588	1.19699	4.34597e-06	1.3616		1.11179
Digestive, Bowel, and Abdomen	Dyspepsia (HOSP)	B		1.11731	1.07199	1.16453	2.11546e-07	1.34979		1.08366
Digestive, Bowel, and Abdomen	Diaphragmatic hernia (HOSP)	B		1.1346	1.08786	1.18335	5.97438e-09	1.39702		1.13851
Education, Income, and Finances	Financial difficulties in past 2 years (SR)	B		1.409	1.38282	1.43566	0	2.11041		1.25876
Education, Income, and Finances	Townsend index at recruitment (GEO)	C	0.287872		0.26901	0.306734	0	1.41069	0.171122
Education, Income, and Finances	Year ended full-time education (SR)	C	-0.0357607		-0.0390666	-0.0324549	0	1.38409	-0.0614121
Education, Income, and Finances	College/university degree (SR)	B		0.948652	0.94097	0.956397	1.03097e-36	1.26393		0.871136
Education, Income, and Finances	A/AS levels or equivalent (SR)	B		0.92769	0.918384	0.93709	6.21244e-48	1.33479		0.870978
Education, Income, and Finances	NVQ/HND/HNC or equivalent (SR)	B		1.08076	1.06648	1.09523	4.6881e-30	1.33274		1.08367
Education, Income, and Finances	Average total household pre-tax income: <18k (SR)	B		1.28251	1.25916	1.30629	0	1.83042		1.06969
Education, Income, and Finances	Ability to pay rent/mortgage as adult: not always (SR)	B		1.50483	1.48085	1.52919	0	2.32469		1.12322
Education, Income, and Finances	O levels/GCSEs or equivalent (SR)	B		0.958713	0.95219	0.965281	1.89971e-33	1.229		0.948343
Education, Income, and Finances	CSEs or equivalent (SR)	B		1.05567	1.03926	1.07234	1.9014e-11	1.24125		1.17015
Education, Income, and Finances	Other professional qualification (SR)	B		0.977164	0.96789	0.986527	2.69926e-06	1.13132		0.931469
General Health	Overall health: poor (SR)	B		1.57492	1.52773	1.62355	0	2.42564		1.43125
General Health	Prescription medications (SR)	B		1.1034	1.09596	1.11088	3.14608e-178	1.42026		1.05956
General Health	Non-cancer illnesses (SR)	C	0.122431		0.116254	0.128609	0	1.49774	0.0609092
General Health	Falls in last year (SR)	B		1.20606	1.18654	1.22589	0	1.65701		1.08341
General Health	Long-standing illness/disability (SR)	B		1.18414	1.17383	1.19453	5.78864385082259e-314	1.62556		1.12303
General Health	Other serious medical condition, doctor dx. (SR)	B		1.1578	1.14411	1.17166	2.52366e-128	1.55016		1.06805
General Health	Diagnosed with life-threatening illness (SR)	B		1.1363	1.12094	1.15186	2.51022e-75	1.48914		1.11104
General Health	Destination on discharge: NHS transfer: general ward and more (HOSP)	B		1.21933	1.16429	1.27698	0	1.60164		1.12872
General Health	General hospital episode (HOSP)	B		1.00187	1.0012	1.00253	6.49358e-08	1.0358		1.00315
General Health	Number of operations (SR)	C	0.0905322		0.0840112	0.0970533	0	1.38359	0.0772336
General Health	Complications of procedures, not elsewhere classified (HOSP)	B		1.19018	1.13368	1.24948	3.65018e-12	1.52299		1.35576
Hearing and Eyes	Hearing difficulty: yes (SR)	B		1.10753	1.09555	1.11964	2.33381e-75	1.4191		1.08404
Hearing and Eyes	Hearing difficulty with background noise (SR)	B		1.11374	1.10509	1.12247	9.90552e-161	1.44586		1.05119
Hearing and Eyes	Age started glasses/contacts (SR)	C	0.00539088		-0.0018214	0.0126032	0.156761	1	0.0382121
Hearing and Eyes	Glaucoma (SR)	B		1.04693	0.975229	1.1239	0.222114	1		0.994365
Hearing and Eyes	Cataract (SR)	B		1.14782	1.08737	1.21162	8.04451e-07	1.39561		0.914146
Hearing and Eyes	Other eye problems (SR)	B		1.12699	1.11039	1.14383	7.23162e-56	1.46049		1.06677
Hearing and Eyes	Senile cataract (HOSP)	B		1.11805	1.06991	1.16834	9.08273e-07	1.34342		1.13115
Hearing and Eyes	Other cataract (HOSP)	B		1.05804	1.01964	1.09788	0.00330592	1.16117		1.04222
Hearing and Eyes	Hearing aid use (SR)	B		1.12657	1.08124	1.1738	1.87967e-08	1.37763		1.06759
Home Environment and Transport	Home area population density England/Wales urban, less sparse (GEO)	B		1.01652	1.01326	1.01978	2.44351e-23	1.12918		1.00886
Home Environment and Transport	Home area population density England/Wales village, less sparse (GEO)	B		0.928681	0.898405	0.959977	1.54922e-05	1.25009		0.901739
Home Environment and Transport	NO2 2010 (GEO)	C	0.0392267		0.0323357	0.0461177	0	1.20514	0.0294603
Home Environment and Transport	Home area population density England/Wales urban, town and fringe (GEO)	B		0.948981	0.922441	0.976285	0.000361208	1.18203		0.975716
Home Environment and Transport	NO 2010 (GEO)	C	0.0384377		0.0316659	0.0452095	0	1.20475	0.0337563
Home Environment and Transport	NO2 2005 (GEO)	C	0.0365657		0.0295741	0.0435573	0	1.19291	0.0192145
Home Environment and Transport	PM2.5 2010 (GEO)	C	0.0433256		0.0363786	0.0502725	0	1.22281	0.044836
Home Environment and Transport	PM10 2007 (GEO)	C	0.0442343		0.0373826	0.0510859	0	1.22467	-0.00651773
Home Environment and Transport	PM10 2010 (GEO)	C	0.024461		0.01736	0.031562	2.26059e-11	1.14294	0.0175214
Home Environment and Transport	Total traffic load on major roads (GEO)	C	0.0146659		0.00798639	0.0213453	2.13599e-05	1.09462	0.00684463
Home Environment and Transport	Lives in house/bungalow (SR)	B		0.976114	0.97351	0.978726	4.41478e-70	1.17077		0.996644
Home Environment and Transport	Car/MV used for transport (SR)	B		0.967806	0.964028	0.9716	4.1472e-60	1.20268		1.01071
Home Environment and Transport	Home location at assessment - east co-ordinate (GEO)	C	0.0138672		0.00744476	0.0202896	2.93401e-05	1.09292	-0.0244721
Home Environment and Transport	Home location - east co-ordinate (GEO)	C	0.0137088		0.00730262	0.0201149	3.45706e-05	1.09179	-0.0244205
Home Environment and Transport	Public transport used for transport (SR)	B		1.04107	1.03098	1.05127	9.99655e-16	1.20969		0.951647
Home Environment and Transport	Number of vehicles in household: 0 (SR)	B		1.31061	1.27986	1.34209	0	1.87835		0.995534
Home Environment and Transport	Average 24hr sound level (GEO)	C	0.0160923		0.00930697	0.0228777	4.34369e-06	1.10201	0.0120514
Home Environment and Transport	PM 2.5-10 2010 (GEO)	C	0.0140814		0.00707082	0.0210919	0.000102694	1.08762	0.0154183
Home Environment and Transport	Home location - north co-ordinate (GEO)	C	-0.0251827		-0.031723	-0.0186425	7.48741e-14	1.15277	0.0863364
Home Environment and Transport	Open solid fuel fire in winter in home (SR)	B		0.977784	0.957812	0.998171	0.0375156	1.04467		0.922661
Home Environment and Transport	Husband/wife/partner in household (SR)	B		0.978729	0.975763	0.981704	1.50555e-43	1.15642		1.00211
Home Environment and Transport	Traffic intensity on nearest major road (GEO)	C	0.00392189		-0.00285095	0.0106947	0.273852	1	0.0131145
Home Environment and Transport	Walk for transport (SR)	B		0.984714	0.97819	0.991281	7.13467e-06	1.10299		0.943413
Home Environment and Transport	Gas hob/cooker in home (SR)	B		0.998119	0.993865	1.00239	0.406138	1		1.01366
Home Environment and Transport	Place of birth in UK - north co-ordinate (GEO)	C	-0.025498		-0.03273	-0.0182659	7.71429e-12	1.14806	0.0978443
Home Environment and Transport	Place of birth in UK - east co-ordinate (GEO)	C	0.0181663		0.0107245	0.0256082	2.26806e-06	1.10821	-0.0409169
Home Environment and Transport	Exposure to tobacco smoke outside home (SR)	C	0.0399817		0.0348211	0.0451423	0	1.26713	0.0514994
Home Environment and Transport	Transport used: cycle (SR)	B		1.02158	0.99688	1.04689	0.0980755	1		0.848533
Home Environment and Transport	Son/daughter in household (SR)	B		0.98111	0.973647	0.988632	1.31583e-06	1.11935		0.987174
Home Environment and Transport	Gas fire used regularly in winter in home (SR)	B		0.98565	0.976792	0.994587	0.00204559	1.07941		1.04735
Home Environment and Transport	Smoking/smokers in household (SR)	B		1.03389	1.01004	1.05831	0.00604236	1.11073		1.18022
Home Environment and Transport	Time at current address (SR)	C	-0.0578183		-0.0635961	-0.0520406	0	1.30441	-0.0218999
Home Environment and Transport	Accomodation: own outright (SR)	B		0.946141	0.940039	0.952281	7.72129e-63	1.2795		0.966918
Inflammation, Cancer, and Blood	Reticulocyte percentage (LAB)	C	0.023618		0.0169734	0.0302625	5.18812e-12	1.14598	0.0516962
Inflammation, Cancer, and Blood	Immature reticulocyte fraction (LAB)	C	0.0371111		0.0302888	0.0439335	0	1.20112	0.052442
Inflammation, Cancer, and Blood	Creatinine (enzymatic) in urine (LAB)	C	0.0273523		0.0211213	0.0335833	0	1.1702	0.0365923
Inflammation, Cancer, and Blood	Sodium in urine (LAB)	C	0.0196427		0.0133355	0.0259498	1.55081e-09	1.13017	0.0369348
Inflammation, Cancer, and Blood	Eosinophill count (LAB)	C	0.0170448		0.0102618	0.0238279	1.13294e-06	1.10841	0.018064
Inflammation, Cancer, and Blood	White blood cell (leukocyte) count (LAB)	C	0.041075		0.0349757	0.0471744	0	1.23299	0.0334948
Inflammation, Cancer, and Blood	Potassium in urine (LAB)	C	0.0164912		0.00964182	0.0233406	3.10511e-06	1.10387	0.0280114
Inflammation, Cancer, and Blood	Mean corpuscular volume (LAB)	C	0.00393127		-0.00252742	0.01039	0.250183	1	0.0161255
Inflammation, Cancer, and Blood	Haemoglobin concentration (LAB)	C	-0.00766095		-0.0129323	-0.00238961	0.00519972	1.05673	-0.000158576
Inflammation, Cancer, and Blood	Lymphocyte percentage (LAB)	C	-0.00166596		-0.0083961	0.00506418	0.650856	1	0.021982
Inflammation, Cancer, and Blood	Neutrophill percentage (LAB)	C	0.00424768		-0.0025593	0.0110547	0.238985	1	-0.0157746
Inflammation, Cancer, and Blood	Cancer diagnosed by doctor (SR)	B		1.07094	1.04337	1.09924	3.56609e-07	1.2561		1.05033
Inflammation, Cancer, and Blood	Platelet count (LAB)	C	0.0155721		0.00907935	0.0220649	3.38543e-06	1.10377	-0.00547087
Inflammation, Cancer, and Blood	Mean platelet (thrombocyte) volume (LAB)	C	0.00104598		-0.00584355	0.00793551	0.779047	1	0.0183289
Joints and Pain	Chest pain or discomfort (SR)	B		1.21115	1.1949	1.22763	1.6818e-169	1.67748		1.09915
Joints and Pain	Headache (SR)	B		1.11388	1.10142	1.12647	1.64985e-78	1.43565		1.03774
Joints and Pain	Neck/shoulder pain (SR)	B		1.14191	1.12954	1.15442	1.29886e-125	1.51205		1.12163
Joints and Pain	Back pain (SR)	B		1.14151	1.12954	1.15361	2.80789e-133	1.51206		1.12245
Joints and Pain	Stomach/abdominal pain (SR)	B		1.26229	1.23575	1.28939	0	1.7755		1.11996
Joints and Pain	Knee pain (SR)	B		1.13438	1.12064	1.14828	4.10252e-91	1.48833		1.12177
Joints and Pain	Osteoarthritis (SR)	B		1.16299	1.13385	1.19287	0	1.52342		1.1754
Joints and Pain	Medication: diclofenac (SR)	B		1.13855	1.08553	1.19416	1.36626e-07	1.39023		1.29684
Joints and Pain	Medication: co-codamol (SR)	B		1.3222	1.26377	1.38334	0	1.84112		1.17679
Joints and Pain	Paracetamol (SR)	B		1.0931	1.07861	1.10779	9.03025e-39	1.3698		1.11932
Joints and Pain	Coxarthrosis (HOSP)	B		1.05151	1.00789	1.09701	0.0233161	1.09708		1.13701
Joints and Pain	Gonarthrosis (HOSP)	B		1.13293	1.09146	1.17599	8.32217e-11	1.4074		1.20059
Joints and Pain	Other joint disorders, not elsewhere classified (HOSP)	B		1.24121	1.18624	1.29874	0	1.65626		1.14744
Joints and Pain	Other invertebral disk disorders (HOSP)	B		1.2761	1.21695	1.33813	0	1.73078		1.29345
Joints and Pain	Dorsalgia (HOSP)	B		1.30297	1.25464	1.35316	0	1.81986		1.23153
Joints and Pain	Hand grip strength R (LAB)	C	-0.0163581		-0.0207577	-0.0119586	5.1639e-13	1.14896	0.0125858
Joints and Pain	Hip pain (SR)	B		1.2536	1.22896	1.27874	0	1.75942		1.21575
Joints and Pain	Pain in throat and chest (HOSP)	B		1.23785	1.20779	1.26866	0	1.70876		1.19723
Joints and Pain	Ibprofen (SR)	B		1.07132	1.05451	1.08839	2.43647e-17	1.29425		1.13845
Joints and Pain	Facial pain (SR)	B		1.27377	1.22327	1.32637	0	1.74587		1.18514
Joints and Pain	Migraine (SR)	B		1.09629	1.05934	1.13453	2.07558e-07	1.31005		0.993368
Joints and Pain	Fractured/broken bones in last 5 years (SR)	B		1.10336	1.07909	1.12819	0	1.37122		1.11252
Joints and Pain	Abdominal and pelvic pain (HOSP)	B		1.18547	1.15514	1.21661	0	1.57847		1.14484
Joints and Pain	Hand grip strength L (LAB)	C	-0.01091		-0.0152588	-0.00656114	1.17825e-06	1.10723	0.0158254
Physical Activity	Heavy DIY physical activity in past month (SR)	B		0.96822	0.960369	0.976135	1.26779e-14	1.18271		0.951309
Physical Activity	Activity: sports club/gym (SR)	B		0.942053	0.932512	0.951692	2.64592e-30	1.28171		1.00163
Physical Activity	Walk duration (SR)	C	0.0361839		0.0299744	0.0423933	0	1.21637	0.0253582
Physical Activity	Days/wk of moderate physical activity 10 min or more (SR)	C	0.0279549		0.0212053	0.0347046	7.75306e-16	1.16303	-0.0234127
Physical Activity	Duration of moderate physical activity (SR)	C	0.0369986		0.0302959	0.0437014	0	1.21648	0.0251393
Physical Activity	Usual walking pace: slow (SR)	B		1.32506	1.2908	1.36023	0	1.90348		1.30551
Physical Activity	Light DIY physical activity in past month (SR)	B		0.984238	0.978107	0.990408	8.51038e-07	1.10857		0.957575
Physical Activity	Frequency of stair climbing in past 4 weeks: none (SR)	B		1.12099	1.09392	1.14872	0	1.41445		1.07236
Physical Activity	Other physical activity in past month (SR)	B		0.962339	0.955968	0.968752	1.76058e-29	1.21473		0.972857
Physical Activity	Strenuous sports in past month (SR)	B		0.951618	0.933957	0.969613	2.93396e-07	1.21112		0.978829
Physical Activity	Days/wk walked 10 min or more (SR)	C	0.00788864		0.00106916	0.0147081	0.0269799	1.03248	-0.0214697
Physical Activity	Days/wk of vigorous physical activity 10 min or more (SR)	C	0.021525		0.0150244	0.0280255	1.30229e-10	1.13665	-0.00453803
Physical Activity	Frequency of walk for pleasure in past month: once (SR)	B		0.931119	0.903753	0.959314	3.57329e-06	1.25267		0.923916
Physical Activity	Duration of walk for pleasure: <15 min (SR)	B		1.05267	0.986063	1.12377	0.136478	1		1.03117
Reaction Time	Mean time to correctly identify matches (LAB)	C	0.0126937		0.00694079	0.0184467	1.94647e-05	1.09475	-0.0228113
Reaction Time	Number of incorrect matches in round (LAB)	C	0.0260066		0.0201444	0.0318687	0	1.17028	-0.0071231
Reaction Time	Time to complete round (LAB)	C	0.00412654		-0.000728342	0.00898142	0.107242	1	-0.0288867
Reaction Time	Duration to first press snap-button in round (LAB)	C	0.0170025		0.0115511	0.0224539	1.47133e-09	1.12947	-0.0190198
Respiratory	Cough on most days (SR)	B		1.21706	1.19478	1.23975	3.75056e-96	1.6772		1.12064
Respiratory	Bring up phlegm on most days (SR)	B		1.30933	1.27365	1.34601	0	1.86401		1.2501
Respiratory	Wheezing/whistling in chest in last year (SR)	B		1.20142	1.18711	1.2159	1.56005e-197	1.65841		1.16154
Respiratory	Forced vital capacity (LAB)	C	-0.0165618		-0.0215792	-0.0115444	1.48714e-10	1.13912	-0.0256091
Respiratory	Forced expiratory volume in 1 second (LAB)	C	-0.0196859		-0.0246446	-0.0147273	1.243e-14	1.16096	-0.0349162
Respiratory	Doctor dx. asthma, initial (SR)	B		1.12978	1.1115	1.14837	2.39943e-48	1.46353		1.05067
Respiratory	Doctor dx. asthma, work FU (SR)	B		1.13439	1.11185	1.15739	1.48014e-34	1.46449		1.05127
Respiratory	Ventolin 100mg inhaler (SR)	B		1.15508	1.11244	1.19935	9.7467e-14	1.4661		1.04966
Respiratory	Doctor dx. hayfever/allergic rhinitis/eczema (SR)	B		1.03817	1.02717	1.04928	8.48122e-12	1.19424		0.964429
Respiratory	Doctor dx. hayfever/allergic rhinitis (SR)	B		1.05459	1.03878	1.07065	8.52275e-12	1.23947		0.975589
Respiratory	Hayfever/allergic rhinitis (SR)	B		0.997749	0.970476	1.02579	0.879701	1		0.895111
Respiratory	Doctor dx. emphysema/chronic bronchitis (SR)	B		1.46619	1.39375	1.5424	0	2.13455		1.38611
Respiratory	Doctor dx. COPD (SR)	B		1.3506	1.26842	1.43811	0	1.85192		1.40754
Respiratory	Cetirizine (SR)	B		1.11836	1.05678	1.18354	0.000134519	1.30172		0.939549
Respiratory	Doctor dx. chronic bronchitis (SR)	B		1.48052	1.39322	1.57328	0	2.13338		1.33705
Respiratory	Peak expiratory flow (LAB)	C	-0.00977688		-0.0153866	-0.00416717	0.000767627	1.07478	-0.0101554
Skin, Mouth, and Teeth	Mouth ulcers (SR)	B		1.09645	1.07708	1.11616	7.70519e-24	1.36521		1.01528
Skin, Mouth, and Teeth	Dental problems: bleeding gums (SR)	B		1.09203	1.07581	1.1085	1.74039e-30	1.36139		1.112
Skin, Mouth, and Teeth	Dental problems: dentures (SR)	B		1.12343	1.10472	1.14245	9.93384e-42	1.44484		1.13187
Skin, Mouth, and Teeth	Eczema/dermatitis (SR)	B		1.05237	1.01141	1.09499	0.0136566	1.11883		0.961589
Skin, Mouth, and Teeth	Follow-up examination after treatment for conditions other than malignant neoplasms (HOSP)	B		1.06796	1.02319	1.1147	0.00313984	1.17721		1.12778
Skin, Mouth, and Teeth	Other malignant skin neoplasm (HOSP)	B		0.962559	0.921633	1.0053	0.0959409	1		1.12068
Skin, Mouth, and Teeth	Ease of skin tanning: only burn (SR)	B		1.04549	1.027	1.06431	1.37405e-06	1.1935		1.02144
Skin, Mouth, and Teeth	Facial ageing (SR): about your age	O		0.901768	0.885463	0.918373	0	1.25654		1.03494
Skin, Mouth, and Teeth	Facial ageing (SR): older than you are	O		1.07804	1.02377	1.13519	0.00517112	1.17975		1.18266
Skin, Mouth, and Teeth	Use of sun/UV protection: never/rarely/no sun (SR)	B		1.23924	1.21104	1.2681	0	1.71658		1.04537
Sleep	Recent feelings of tiredness or low energy: over half the days (SR)	B		1.53025	1.50426	1.5567	0	2.3752		1.20297
Sleep	Trouble falling or staying asleep, or sleeping too much: over half the days (SR)	B		1.42355	1.40085	1.44663	0	2.1502		1.15415
Sleep	Frequency of tiredness/lethargy in last 2 weeks: over half the days (SR)	B		1.39529	1.3695	1.42157	0	2.08086		1.18618
Sleep	Sleeplessness/insomnia: usually (SR)	B		1.21403	1.19634	1.23198	0	1.68099		1.14933
Sleep	Sleep duration (SR)	C	-0.0311462		-0.037193	-0.0250993	0	1.19007	-0.0530397
Sleep	Ease of getting up in AM: not at all easy (SR)	B		1.35305	1.31476	1.39247	0	1.95805		1.06838
Sleep	Chronotype (SR): morning over evening	O		0.894484	0.877977	0.911301	0	1.27069		0.904267
Sleep	Chronotype (SR): evening over morning	O		0.946003	0.927852	0.964508	2.8229e-08	1.15449		0.943813
Sleep	Chronotype (SR): evening	O		1.10981	1.08285	1.13743	0	1.38237		0.990931
Sleep	Nap during day: usually (SR)	B		1.22961	1.1926	1.26776	0	1.67186		1.06556
Sleep	Narcolepsy: often/always (SR)	B		1.29755	1.24935	1.34761	0	1.80749		1.04396
Sleep	Snoring (SR)	B		1.04107	1.03155	1.05068	1.61098e-17	1.21195		1.07235
Trauma and Mental Illness	Serious illness, injury or assault of close relative in past 2 yrs (SR)	B		1.02508	1.00858	1.04185	0.00330592	1.10159		1.02628
Trauma and Mental Illness	Recent inability to stop or control worrying: over half the days (SR)	B		1.56357	1.52854	1.5994	0	2.42737		1.1101
Trauma and Mental Illness	Recent restlessness: over half the days (SR)	B		1.67253	1.62496	1.72149	0	2.6327		1.29022
Trauma and Mental Illness	Recent worrying too much about different things: over half the days (SR)	B		1.5628	1.5295	1.59683	0	2.42943		1.12493
Trauma and Mental Illness	Recent feelings of nervousness or anxiety: over half the days (SR)	B		1.54586	1.51032	1.58224	0	2.38824		1.09877
Trauma and Mental Illness	Recent trouble relaxing: over half the days (SR)	B		1.60942	1.57642	1.6431	0	2.52967		1.13076
Trauma and Mental Illness	Recent changes in speed/amount of moving or speaking: over half the days (SR)	B		1.76801	1.70574	1.83256	0	2.80292		1.27911
Trauma and Mental Illness	Recent feelings of foreboding: over half the days (SR)	B		1.67949	1.63817	1.72185	0	2.66064		1.17743
Trauma and Mental Illness	Recent feelings of depression: over half the days (SR)	B		1.64946	1.60833	1.69164	0	2.59748		1.23345
Trauma and Mental Illness	Recent easy annoyance or irritability: over half the days (SR)	B		1.64494	1.60419	1.68672	0	2.58868		1.27381
Trauma and Mental Illness	Recent lack of interest or pleasure in doing things: over half the days (SR)	B		1.64446	1.60518	1.68469	0	2.5908		1.24916
Trauma and Mental Illness	Recent feelings of inadequacy: over half the days (SR)	B		1.77379	1.73398	1.81452	0	2.86213		1.14623
Trauma and Mental Illness	Recent trouble concentrating on things: over half the days (SR)	B		1.71041	1.66963	1.75218	0	2.72701		1.24506
Trauma and Mental Illness	Recent thoughts of suicide or self-harm (SR)	B		1.8145	1.77335	1.8566	0	2.94442		1.15525
Trauma and Mental Illness	Ever worried more than most would (SR)	B		1.27997	1.269	1.29104	0	1.85327		1.01266
Trauma and Mental Illness	Repeated disturbing thoughts of experience in past month: moderately or more frequent (SR)	B		1.83641	1.80241	1.87105	0	3.00503		1.12282
Trauma and Mental Illness	Upset when reminded of experience in past month: moderately or more frequent (SR)	B		1.77461	1.74384	1.80591	0	2.88277		1.12206
Trauma and Mental Illness	General happiness: unhappy (SR)	B		1.66887	1.63343	1.70508	0	2.65061		1.05842
Trauma and Mental Illness	Avoidance due to previous experience in past month: moderately or more frequent (SR)	B		1.8769	1.83927	1.91529	0	3.08171		1.04516
Trauma and Mental Illness	Frequency of tenseness/restlessness in last 2 weeks: over half the days (SR)	B		1.54343	1.50103	1.58702	0	2.36825		1.22189
Trauma and Mental Illness	Worrier/anxious feelings (SR)	B		1.05475	1.04897	1.06057	3.77993e-80	1.2756		0.990967
Trauma and Mental Illness	Tense/highly strung (SR)	B		1.25955	1.24429	1.27499	1.97046e-300	1.79562		1.03487
Trauma and Mental Illness	Guilty feelings (SR)	B		1.2013	1.19146	1.21121	0	1.66908		1.07571
Trauma and Mental Illness	Happiness with health: unhappy (SR)	B		1.47229	1.44785	1.49715	0	2.25309		1.23504
Trauma and Mental Illness	Belief that own life is meaningful: not at all or a little (SR)	B		1.63046	1.599	1.66253	0	2.57767		1.06846
Trauma and Mental Illness	Mood swings (SR)	B		1.15858	1.15148	1.16573	0	1.56912		1.05682
Trauma and Mental Illness	Ever had period of extreme irritability (SR)	B		1.29223	1.28233	1.30222	0	1.88402		1.13739
Trauma and Mental Illness	Ever had period of mania/excitability (SR)	B		1.66823	1.6288	1.70861	0	2.64083		1.13624
Trauma and Mental Illness	Ever worried/tense/anxious for most of month or longer (SR)	B		1.28306	1.27278	1.29342	0	1.86202		1.01481
Trauma and Mental Illness	Miserableness (SR)	B		1.15226	1.14526	1.1593	0	1.55312		1.07025
Trauma and Mental Illness	Nervous feelings (SR)	B		1.14495	1.13233	1.15771	2.55263e-126	1.51944		0.941107
Trauma and Mental Illness	Belittlement by partner or ex-partner as an adult (SR)	B		1.64713	1.62273	1.6719	0	2.62797		1.09556
Trauma and Mental Illness	Fed-up feelings (SR)	B		1.17349	1.16554	1.1815	0	1.6048		1.08607
Trauma and Mental Illness	Suffer from nerves (SR)	B		1.16816	1.15432	1.18217	1.20091e-143	1.57637		0.991441
Trauma and Mental Illness	Sensitivity/hurt feelings (SR)	B		1.09867	1.0931	1.10427	2.57673e-287	1.41212		1.03314
Trauma and Mental Illness	Ever thought that life was not worth living (SR)	B		1.79218	1.76541	1.81935	0	2.92785		1.0598
Trauma and Mental Illness	Worry too long after embarrassment (SR)	B		1.07575	1.06933	1.08221	5.81753e-126	1.34161		1.01707
Trauma and Mental Illness	Frequency of depressed mood in last 2 weeks: at least half the days (SR)	B		1.56569	1.52453	1.60797	0	2.41876		1.17694
Trauma and Mental Illness	Irritability (SR)	B		1.17321	1.16283	1.18368	4.05904e-271	1.59798		1.08731
Trauma and Mental Illness	Ever had prolonged loss of interest (SR)	B		1.22554	1.21873	1.2324	0	1.73504		1.06172
Trauma and Mental Illness	Frequency of unenthusiasm/disinterest in last 2 weeks: over half the days (SR)	B		1.52684	1.48509	1.56977	0	2.33386		1.21651
Trauma and Mental Illness	Ever suffered mental distress preventing usual activities (SR)	B		1.27091	1.26298	1.27889	0	1.8393		1.05043
Trauma and Mental Illness	Ever had prolonged sadness/depression (SR)	B		1.14458	1.13974	1.14944	0	1.53882		1.0273
Trauma and Mental Illness	Loneliness/isolation (SR)	B		1.34047	1.32619	1.35491	0	1.9839		1.09303
Trauma and Mental Illness	Ever contemplated self-harm (SR)	B		1.825	1.79587	1.85461	0	2.99139		1.08998
Trauma and Mental Illness	Ever sought or received professional help for mental distress (SR)	B		1.22017	1.2133	1.22709	0	1.72201		1.02902
Trauma and Mental Illness	Depression (SR)	B		1.47536	1.44135	1.51018	0	2.23893		1.05922
Trauma and Mental Illness	Frequency of family/friend visits: rare/never (SR)	B		1.22387	1.19751	1.25082	0	1.68384		1.02525
Trauma and Mental Illness	Been in a confiding relationship as an adult: never/rarely (SR)	B		1.39431	1.37099	1.41804	0	2.08416		0.975285
Trauma and Mental Illness	Seen GP for nerves/anxiety/tension/depression (SR)	B		1.22415	1.21597	1.23237	0	1.72843		1.05346
Trauma and Mental Illness	Seen psychiatrist for nerves/anxiety/tension/depression (SR)	B		1.4354	1.41668	1.45436	0	2.185		1.04211
Trauma and Mental Illness	Able to confide: never (SR)	B		1.30571	1.28196	1.3299	0	1.88317		1.10791
Trauma and Mental Illness	Citalopram (SR)	B		1.36805	1.31007	1.42859	0	1.94742		0.95644
Trauma and Mental Illness	Anxiety/panic attacks (SR)	B		1.31067	1.24839	1.37604	0	1.80526		0.944544
Trauma and Mental Illness	Ever self-harmed (SR)	B		1.91324	1.87078	1.95667	0	3.14711		1.13956
Trauma and Mental Illness	Been in combat/war-zone (SR)	B		1.35388	1.31294	1.3961	0	1.95393		1.31181
Trauma and Mental Illness	Witnessed sudden violent death (SR)	B		1.24678	1.22998	1.26382	3.14101e-222	1.76183		1.11969
Trauma and Mental Illness	Ever heard un-real voice (SR)	B		1.74335	1.68584	1.80283	0	2.76112		1.07414
Trauma and Mental Illness	Ever seen un-real vision (SR)	B		1.61125	1.5682	1.65547	0	2.51216		1.15508
Trauma and Mental Illness	Physical violence by (ex)partner as adult (SR)	B		1.61717	1.59072	1.64406	0	2.56008		1.16448
Trauma and Mental Illness	Been in serious accident, life-threatening (SR)	B		1.3516	1.32545	1.37827	0	1.98223		1.12576
Trauma and Mental Illness	Victim of physical violent crime (SR)	B		1.24069	1.22766	1.25385	0	1.75632		1.09574
Trauma and Mental Illness	Victim of sexual assault (SR)	B		1.76025	1.74603	1.77459	0	2.88733		1.07627
Trauma and Mental Illness	Medication: amitriptyline (SR)	B		1.36353	1.3044	1.42533	0	1.93454		1.04451
Trauma and Mental Illness	Serious illness, injury or assault to yourself in past 2 years (SR)	B		1.28665	1.25993	1.31393	0	1.83221		1.12395
Trauma and Mental Illness	Marital separation/divorce in last 2 years (SR)	B		1.2529	1.21322	1.29389	0	1.72182		1.0856
Work and Workplace	Number of jobs held (SR)	C	0.0877772		0.0787188	0.0968356	0	1.35614	0.0552792
Work and Workplace	Any workplace very noisy: rarely/never (SR)	B		0.978768	0.973504	0.984062	1.07334e-14	1.14449		0.979852
Work and Workplace	Any workplace very noisy: sometimes (SR)	B		1.06383	1.05675	1.07095	2.05131e-73	1.30163		1.05345
Work and Workplace	Any workplace very noisy: often (SR)	B		1.2598	1.24292	1.27691	2.10898e-246	1.7924		1.24609
Work and Workplace	Any workplace very cold: rarely/never (SR)	B		0.977158	0.972995	0.981339	5.04379e-26	1.15822		0.980315
Work and Workplace	Any workplace very cold: sometimes (SR)	B		1.10715	1.09861	1.11576	9.03715e-146	1.42774		1.08854
Work and Workplace	Any workplace very cold: often (SR)	B		1.46557	1.42864	1.50346	0	2.21118		1.3605
Work and Workplace	Any workplace very hot: rarely/never (SR)	B		0.977217	0.971831	0.982633	5.30877e-16	1.15179		0.978652
Work and Workplace	Any workplace very hot: sometimes (SR)	B		1.07663	1.06976	1.08354	8.3481e-113	1.34294		1.06668
Work and Workplace	Any workplace very hot: often (SR)	B		1.30469	1.28108	1.32874	9.66124e-179	1.88114		1.20525
Work and Workplace	Any workplace very dusty: rarely/never (SR)	B		0.987042	0.983832	0.990263	7.33655e-15	1.10948		0.983874
Work and Workplace	Any workplace very dusty: sometimes (SR)	B		1.13795	1.12646	1.14956	4.56304e-137	1.50389		1.12486
Work and Workplace	Any workplace very dusty: often (SR)	B		1.32844	1.30326	1.3541	5.04026e-185	1.93193		1.27872
Work and Workplace	Any workplace chemicals/fumes: rarely/never (SR)	B		0.994435	0.992244	0.996631	9.57052e-07	1.06162		0.989384
Work and Workplace	Any workplace chemicals/fumes: sometimes (SR)	B		1.16877	1.15341	1.18433	8.28375e-118	1.57406		1.16324
Work and Workplace	Any workplace chemicals/fumes: often (SR)	B		1.39715	1.35534	1.44025	0	2.04932		1.33924
Work and Workplace	Any workplace cigarette smoke exposure: sometimes (SR)	B		1.07833	1.06973	1.087	1.05675e-75	1.34284		1.0795
Work and Workplace	Any workplace cigarette smoke exposure: often (SR)	B		1.26701	1.24812	1.2862	9.34739e-209	1.8046		1.28879
Work and Workplace	Any work paints/thinners/glues: rarely/never (SR)	B		0.997711	0.995917	0.999509	0.0146101	1.02267		0.992819
Work and Workplace	Any work paints/thinners/glues: sometimes (SR)	B		1.15808	1.13731	1.17922	1.34147e-56	1.53249		1.15386
Work and Workplace	Any work paints/thinners/glues: often (SR)	B		1.36807	1.31692	1.42121	0	1.96296		1.32859
Work and Workplace	Any work pesticides: sometimes (SR)	B		1.24571	1.1951	1.29846	0	1.67796		1.17429
Work and Workplace	Any workplace diesel exhaust: rarely/never (SR)	B		0.994466	0.992808	0.996126	1.06252e-10	1.06637		0.99186
Work and Workplace	Any work diesel exhaust: sometimes (SR)	B		1.21145	1.18991	1.23339	3.89811e-97	1.66528		1.21354
Work and Workplace	Any work diesel exhaust: often (SR)	B		1.45389	1.3986	1.51137	0	2.14525		1.38994
Work and Workplace	Breathing problems on job (SR)	B		1.28132	1.22401	1.34131	0	1.74763		1.14525
Work and Workplace	NCOs, other ranks (SOC)	B		1.44621	1.37708	1.5188	0	2.09769		1.46307
Work and Workplace	Sales/retail assistants (SOC)	B		1.19316	1.15338	1.23432	0	1.57399		1.23861
Work and Workplace	Assemblers, routine ops n.e.c. (SOC)	B		1.35678	1.27862	1.43972	0	1.87548		1.33791
Work and Workplace	Laborers in process/plant ops n.e.c. (SOC)	B		1.24009	1.14976	1.3375	3.5108e-08	1.56472		1.34966
Work and Workplace	Other goods handling/storage n.e.c. (SOC)	B		1.26005	1.18092	1.34448	4.57087e-12	1.64314		1.30681
Work and Workplace	Any shift work: yes (SR)	B		1.15192	1.13881	1.16517	2.72067e-129	1.53641		1.13382
Work and Workplace	Any workplace cigarette smoke exposure: rarely/never (SR)	B		0.984255	0.980496	0.988029	7.68412e-16	1.12285		0.980496
Work and Workplace	Higher education teaching professional (SOC)	B		1.00547	0.956652	1.05677	0.840061	1		0.902191
Work and Workplace	Further education teaching professional (SOC)	B		1.07773	1.02349	1.13484	0.00530262	1.17855		0.986938
Work and Workplace	Education officers, school inspectors (SOC)	B		1.04378	0.96305	1.13128	0.313256	1		0.860872
Work and Workplace	Secondary education teaching professional (SOC)	B		0.893819	0.861779	0.927051	2.5009e-09	1.37003		0.819465
Work and Workplace	Primary/nursery education teaching professional (SOC)	B		0.899094	0.863149	0.936536	4.42414e-07	1.33676		0.78383
Work and Workplace	Teaching professional n.e.c. (SOC)	B		1.02611	0.96346	1.09284	0.440469	1		0.917662
Work and Workplace	Researchers n.e.c. (SOC)	B		0.922831	0.843043	1.01017	0.0925663	1		0.778761
Work and Workplace	General office assistants/clerks (SOC)	B		1.08424	1.04267	1.12748	6.32623e-05	1.25359		1.1682
Work and Workplace	Elementary office occupations n.e.c. (SOC)	B		1.09005	1.04476	1.1373	8.53365e-05	1.26102		1.20917
Work and Workplace	No breathing problems on job (SR)	B		0.991682	0.989838	0.99353	2.61486e-18	1.08747		0.996287
Work and Workplace	Employment: paid or self-employed (SR)	B		0.984423	0.979856	0.989012	5.64921e-11	1.1171		1.0415
Work and Workplace	Employment: look after home/family (SR)	B		0.94072	0.913038	0.969241	7.61608e-05	1.21268		0.835654
Work and Workplace	Marketing/sales managers (SOC)	B		0.989772	0.931018	1.05223	0.756386	1		1.11557
Work and Workplace	Software professionals (SOC)	B		0.932037	0.885429	0.981098	0.00841088	1.1594		0.892609
Work and Workplace	Business/related associate professional n.e.c. (SOC)	B		1.00865	0.947938	1.07324	0.797156	1		0.914039
Work and Workplace	Civil service admin. officers/assistants (SOC)	B		1.10742	1.06567	1.1508	2.70946e-07	1.33022		1.08664
Work and Workplace	Local government clerical officers/assistants (SOC)	B		1.04401	1.00561	1.08388	0.0279415	1.08075		1.08794
Work and Workplace	Accounts/wages clerks, book-keepers, other (SOC)	B		1.12904	1.07834	1.18212	3.10033e-07	1.369		1.06228
Work and Workplace	Counter clerks (SOC)	B		0.988642	0.941287	1.03838	0.669046	1		0.971678
Work and Workplace	Personal assistants/secretaries (SOC)	B		0.99183	0.95653	1.02843	0.676669	1		1.12128
Work and Workplace	Any shift work: no (SR)	B		0.997067	0.994832	0.999308	0.0120974	1.02702		0.996955
Work and Workplace	Employment: retired (SR)	B		0.962452	0.954061	0.970916	1.89939e-17	1.2056		0.996787
Work and Workplace	Employment: unpaid/voluntary (SR)	B		1.02297	0.990897	1.05607	0.17713	1		0.914026
Work and Workplace	Directors/chief executives, major org (SOC)	B		0.975122	0.92315	1.03002	0.385728	1		1.09172
Work and Workplace	IT/comm. tech. managers (SOC)	B		0.968972	0.898814	1.04461	0.429544	1		0.896324
Work and Workplace	IT strategy/planning professional (SOC)	B		1.01179	0.9457	1.0825	0.749915	1		0.939318
Models for two outcomes (place of birth in UK - north co-ordinate, place of birth in UK - east co-ordinate) exclude the place of birth covariate, as these outcomes were not assessed among individuals who were not born in the UK. Median E-value for confidence interval (CI) is 1.35. RR = risk ratio; OR = odds ratio; CI = confidence interval; FDR = false discovery rate; SR = self-report; LAB = labor…

## Sheet: S7 Significance Summary
Table S7: Summary of Significance of Results by Health Theme for Outcome-Wide Analyses (Overall and Sex-Stratified)
			Overall			Female Only			Male Only
	N Results, Observational OWA	N Results, Genetic OWA	Proportion Observational OWA Results Significant	Proportion Observational OWA Results Significant and Robust	Proportion Genetic OWA Results Significant	Proportion Observational OWA Results Significant	Proportion Observational OWA Results Significant and Robust	Proportion Genetic OWA Results Significant	Proportion Observational OWA Results Significant	Proportion Observational OWA Results Significant and Robust	Proportion Genetic OWA Results Significant
Alcohol, Drugs, Sex, and Lifestyle	33	25	0.939394	0.69697	0.44	0.939394	0.606061	0.2	0.909091	0.69697	0.28
Body Composition and Weight	11	11	0.727273	0.454545	0.454545	0.818182	0.545455	0.181818	0.545454	0.272727	0
Cardiovascular and Diabetes	24	24	0.708333	0.583333	0.0833333	0.666667	0.5	0.125	0.708333	0.583333	0.0416667
Diet and Supplements	50	48	0.7	0.58	0.125	0.8	0.58	0.0416667	0.68	0.58	0.0208333
Digestive, Bowel, and Abdomen	18	18	1	1	0.0555556	1	1	0	0.944444	0.944444	0
Education, Income, and Finances	11	9	1	1	0.444444	1	0.818182	0.333333	1	1	0.111111
General Health	11	10	1	1	0.6	1	1	0.3	0.91	0.91	0.1
Hearing and Eyes	9	9	0.777778	0.777778	0.222222	0.666667	0.555556	0	0.777778	0.666667	0.111111
Home Environment and Transport	33	33	0.909091	0.363636	0.181818	0.848485	0.363636	0.0909091	0.878788	0.363636	0.030303
Inflammation, Cancer, and Blood	14	14	0.714286	0.0714286	0.285714	0.714286	0.0714286	0.142857	0.571429	0	0
Joints and Pain	24	24	1	0.875	0.25	1	0.916667	0.0416667	0.916667	0.791667	0.208333
Physical Activity	14	14	0.928571	0.571429	0.0714286	0.785714	0.428571	0.0714286	0.857143	0.571429	0
Reaction Time	4	4	0.75	0	0	0.75	0	0	0.75	0	0
Respiratory	16	10	0.9375	0.75	0.6	0.875	0.75	0.4	0.75	0.5625	0.3
Skin, Mouth, and Teeth	10	10	0.9	0.8	0.1	0.9	0.8	0.1	0.7	0.7	0.1
Sleep	12	10	1	0.916667	0.2	1	0.916667	0.1	1	0.916667	0.1
Trauma and Mental Illness	66	26	1	1	0.69	1	1	0.38	0.98	0.98	0.31
Work and Workplace	59	4	0.79661	0.779661	0	0.745763	0.694915	0	0.711864	0.677966	0
For each outcome-wide analysis (OWA), statistical significance is assessed after false discovery rate correction at alpha=0.05. For the observational OWA (self-reported maltreatment count), results are further categorized as robust according to the E-value metric, which quantifies robustness of results to potential unmeasured confounding; see Methods section for details. Summary is presented for …

## Sheet: S8 Obs OWA_Female
Table S8: Observational Outcome-Wide Analysis of Childhood Maltreatment on Health Outcomes in Adulthood (Females Only)
Theme	Outcome	Variable Type	Maltreatment Count: 1 vs. 0						Maltreatment Count: 2 vs. 0						Maltreatment Count: 3 vs. 0						Maltreatment Count: 4-5 vs. 0						Maltreatment Continuous Count (Test for Trend)
			Beta	RR/OR	Lower 95% CI	Upper 95% CI	P-Value, FDR	E-Value for CI	Beta	RR/OR	Lower 95% CI	Upper 95% CI	P-Value, FDR	E-Value for CI	Beta	RR/OR	Lower 95% CI	Upper 95% CI	P-Value, FDR	E-Value for CI	Beta	RR/OR	Lower 95% CI	Upper 95% CI	P-Value, FDR	E-Value for CI	Beta	RR/OR	Lower 95% CI	Upper 95% CI	P-Value, FDR	E-Value for CI
Alcohol, Drugs, Sex, and Lifestyle	Ever taken cannabis (SR)	B		1.34722	1.30411	1.39176	2.19157e-71	1.93386		1.49915	1.43011	1.57151	6.30379e-63	2.2144		1.5238	1.42307	1.63165	6.53244e-33	2.19899		1.66614	1.51757	1.82926	3.68021e-26	2.40384		1.184	1.16828	1.19993	6.64773e-135	1.61169
Alcohol, Drugs, Sex, and Lifestyle	Lifetime number of sexual partners (SR)	C	0.15641		0.140388	0.172432	0	1.60635	0.251025		0.224908	0.277142	0	1.8769	0.306636		0.266895	0.346377	0	2.01374	0.376283		0.318055	0.434511	0	2.18495	0.116006		0.10831	0.123702	0	1.50231
Alcohol, Drugs, Sex, and Lifestyle	Time outdoors in summer (SR)	C	0.00864449		-0.00616808	0.0234571	0.299939	1	0.0229425		-0.00111497	0.047	0.0782182	1	0.0682093		0.0321838	0.104235	0.000368336	1.23296	0.150855		0.0979539	0.203756	5.74024e-08	1.47811	0.0209894		0.0139365	0.0280423	9.16344e-09	1.14272
Alcohol, Drugs, Sex, and Lifestyle	Weekly champagne/white wine intake (SR)	C	0.0267139		0.00465427	0.0487736	0.0258956	1.06942	0.0147887		-0.022064	0.0516414	0.482193	1	0.0403867		-0.0174844	0.0982577	0.209953	1	0.0618252		-0.0290259	0.152676	0.218232	1	0.0145322		0.00346881	0.0255956	0.0125198	1.05929
Alcohol, Drugs, Sex, and Lifestyle	Age at first sexual intercourse (SR)	C	-0.136333		-0.152611	-0.120055	0	1.52036	-0.239706		-0.266048	-0.213363	0	1.80398	-0.326894		-0.366375	-0.287413	0	2.03187	-0.47732		-0.535732	-0.418908	0	2.46169	-0.119091		-0.126846	-0.111335	0	1.49322
Alcohol, Drugs, Sex, and Lifestyle	Ever smoked (SR)	B		1.12174	1.10521	1.13851	2.70382e-51	1.44622		1.22107	1.19499	1.24772	9.02342e-73	1.67771		1.2165	1.17774	1.25655	8.17838e-32	1.63526		1.29133	1.23601	1.34912	1.08417e-29	1.77611		1.08477	1.07788	1.09171	1.58822e-137	1.36761
Alcohol, Drugs, Sex, and Lifestyle	Ever addicted to substance/behavior (SR)	B		1.92651	1.78834	2.07536	0	2.9757		2.92576	2.64949	3.23084	0	4.74003		3.40169	2.9689	3.89757	0	5.38664		4.51852	3.78032	5.40086	0	7.02232		1.54889	1.50547	1.59357	0	2.3778
Alcohol, Drugs, Sex, and Lifestyle	Frequency consumes 6+ units alcohol: weekly or more often (SR)	B		1.2028	1.13275	1.27719	4.55758e-09	1.52053		1.2627	1.1504	1.38596	2.0078e-06	1.56635		1.22594	1.06659	1.40909	0.00656748	1.33311		1.14161	0.928861	1.40308	0.244995	1		1.09181	1.06235	1.12208	5.42598e-10	1.31971
Alcohol, Drugs, Sex, and Lifestyle	Tobacco: ex-smoker (SR)	B		1.2236	1.18663	1.26172	2.41165e-37	1.65722		1.46056	1.39817	1.52573	3.37092e-64	2.14429		1.3801	1.28986	1.47666	3.76299e-20	1.90133		1.66263	1.52315	1.81488	2.4627e-29	2.4158		1.15935	1.14452	1.17437	8.63267e-112	1.55123
Alcohol, Drugs, Sex, and Lifestyle	Plays computer games: often (SR)	B		1.37415	1.25871	1.50017	3.99917e-12	1.82937		1.50483	1.31414	1.72318	8.56934e-09	1.95666		1.61985	1.33133	1.97089	3.14593e-06	1.99549		2.21979	1.73131	2.8461	9.11462e-10	2.85653		1.22323	1.17758	1.27065	0	1.63488
Alcohol, Drugs, Sex, and Lifestyle	Time spent watching TV (SR)	C	0.0209435		0.00542802	0.036459	0.0127004	1.08178	0.0662967		0.0411862	0.0914072	5.26456e-07	1.2592	0.0617263		0.0240288	0.0994239	0.00222179	1.18777	0.129442		0.0740601	0.184823	9.70677e-06	1.37687	0.0272215		0.0198498	0.0345932	8.8835e-13	1.16777
Alcohol, Drugs, Sex, and Lifestyle	Time spent using computer (SR)	C	0.0972833		0.0808113	0.113755	0	1.38394	0.155903		0.129238	0.182569	0	1.53074	0.239059		0.198936	0.279182	0	1.73312	0.270459		0.211793	0.329125	0	1.77038	0.0789722		0.0711414	0.086803	0	1.35297
Alcohol, Drugs, Sex, and Lifestyle	Alcohol intake frequency: 3 or more times per week (SR)	B		0.979136	0.944191	1.01537	0.30239	1		0.850696	0.801225	0.903221	2.85564e-07	1.45157		0.758362	0.691899	0.831209	8.90093e-09	1.69734		0.610815	0.531142	0.702441	1.57606e-11	2.20017		0.919597	0.903515	0.935966	0	1.33878
Alcohol, Drugs, Sex, and Lifestyle	Risk taking (SR)	B		1.28922	1.24783	1.33198	7.31437e-52	1.80393		1.49774	1.42975	1.56895	1.80669e-64	2.21362		1.62206	1.52045	1.73046	5.8751e-48	2.41002		1.76391	1.61705	1.92411	8.09848e-37	2.61594		1.19066	1.17515	1.20638	1.83272e-149	1.62883
Alcohol, Drugs, Sex, and Lifestyle	Ever had person concerned about alcohol consumption: no (SR)	B		0.971933	0.967464	0.976422	4.24764e-33	1.18141		0.956871	0.948788	0.965023	8.38082e-24	1.23004		0.950906	0.938244	0.96374	6.07448e-13	1.23521		0.930948	0.910756	0.951588	4.69483e-10	1.2821		0.97967	0.977218	0.982128	1.19635e-57	1.15431
Alcohol, Drugs, Sex, and Lifestyle	Ever been injured or injured someone else through drinking: no (SR)	B		0.98298	0.979574	0.986397	1.22979e-21	1.13203		0.972343	0.965935	0.978793	3.11544e-16	1.17045		0.958418	0.947523	0.969438	1.08521e-12	1.21186		0.948042	0.930996	0.9654	2.11481e-08	1.22852		0.985688	0.983701	0.987678	3.42744e-44	1.12486
Alcohol, Drugs, Sex, and Lifestyle	Alcohol drinking frequency: 4 or more times per week (SR)	B		1.04532	1.00291	1.08954	0.0502277	1.05691		0.985543	0.920159	1.05557	0.718732	1		0.907967	0.816635	1.00951	0.0978828	1		0.737819	0.624966	0.87105	0.000589822	1.5603		0.978854	0.959213	0.998896	0.0448587	1.03437
Alcohol, Drugs, Sex, and Lifestyle	Ever had same-sex intercourse (SR)	B		1.54955	1.412	1.70051	0	2.17471		2.02831	1.78171	2.30904	0	2.96188		1.93015	1.59177	2.34047	6.82368e-11	2.56231		2.56165	1.99309	3.2924	7.06164e-13	3.39996		1.31798	1.26889	1.36896	0	1.85301
Alcohol, Drugs, Sex, and Lifestyle	Weekly red wine intake (SR)	C	0.0515686		0.0333724	0.0697647	7.04784e-08	1.23307	0.0476379		0.0172264	0.0780493	0.00342215	1.15816	0.0494476		0.00172195	0.0971732	0.0580941	1.04655	0.0964767		0.0216494	0.171304	0.0170327	1.18087	0.027025		0.0178973	0.0361526	1.08761e-08	1.16143
Alcohol, Drugs, Sex, and Lifestyle	Weekly beer/cider intake (SR)	C	0.0117411		0.00578103	0.0177011	0.000218152	1.16017	0.023466		0.0135112	0.0334208	7.92902e-06	1.26527	0.0550765		0.0394364	0.0707167	1.5709e-11	1.53974	0.0338977		0.009391	0.0584044	0.0103721	1.21317	0.0129602		0.00997039	0.0159501	0	1.22033
Alcohol, Drugs, Sex, and Lifestyle	Activity: pub or social club (SR)	B		1.00032	0.961586	1.04061	0.989797	1		1.01797	0.955988	1.08397	0.624665	1		0.971065	0.881857	1.0693	0.60526	1		0.835137	0.717388	0.972213	0.0288272	1.20004		0.989019	0.970738	1.00764	0.272008	1
Alcohol, Drugs, Sex, and Lifestyle	Activity: religious group (SR)	B		0.947163	0.912123	0.98355	0.00771153	1.14713		0.815852	0.763038	0.872321	6.63104e-09	1.55599		0.830668	0.750669	0.919193	0.000580471	1.39717		0.782028	0.671221	0.911127	0.00266829	1.42474		0.930611	0.912832	0.948736	5.29234e-13	1.29269
Alcohol, Drugs, Sex, and Lifestyle	Activity: adult education class (SR)	B		1.02193	0.965698	1.08144	0.502856	1		1.14718	1.04905	1.2545	0.00415343	1.27589		1.05601	0.918519	1.21407	0.4948	1		1.0965	0.895592	1.34248	0.418236	1		1.03541	1.00811	1.06345	0.01327	1.09851
Alcohol, Drugs, Sex, and Lifestyle	Activity: other group (SR)	B		0.996135	0.968728	1.02432	0.812714	1		0.99615	0.950945	1.0435	0.889784	1		0.931604	0.864862	1.0035	0.0824279	1		0.904467	0.808593	1.01171	0.101259	1		0.986155	0.972638	0.999859	0.0547639	1.01201
Alcohol, Drugs, Sex, and Lifestyle	Drive faster than speed limit most of the time (SR)	B		1.23707	1.11212	1.37607	0.000176414	1.46523		1.63442	1.40794	1.89732	3.08436e-10	2.16581		1.6838	1.35539	2.09179	5.38123e-06	2.04943		1.32615	0.933376	1.88421	0.142812	1		1.18459	1.13241	1.23917	3.34067e-13	1.51963
Alcohol, Drugs, Sex, and Lifestyle	Length of mobile phone use: never (SR)	B		0.937993	0.889028	0.989654	0.0278506	1.11323		0.905929	0.827298	0.992034	0.043632	1.098		0.875913	0.760386	1.00899	0.0879995	1		0.80943	0.651617	1.00546	0.0733778	1		0.949807	0.924642	0.975657	0.000234711	1.18486
Alcohol, Drugs, Sex, and Lifestyle	Weekly spirits intake (SR)	C	0.030006		0.0175346	0.0424774	5.29499e-06	1.19882	0.046436		0.0255936	0.0672784	2.51987e-05	1.24961	0.118314		0.0856061	0.151021	4.27269e-12	1.55446	0.138077		0.0867689	0.189385	3.10728e-07	1.56009	0.0316092		0.0253539	0.0378645	0	1.248
Alcohol, Drugs, Sex, and Lifestyle	Alcohol intake vs. 10 years ago (SR): about the same	O		0.875063	0.831747	0.920635	6.09803e-07	1.25196		0.859404	0.790184	0.934687	0.000696557	1.22284		0.752028	0.66212	0.854144	2.31929e-05	1.37992		0.658639	0.543047	0.798835	4.42021e-05	1.48351		0.905235	0.883056	0.927971	7.15667e-15	1.23692
Alcohol, Drugs, Sex, and Lifestyle	Alcohol intake vs. 10 years ago (SR): less nowadays	O		1.06549	1.01339	1.12028	0.0196076	1.08861		1.11283	1.02601	1.207	0.0142946	1.12733		1.06936	0.948406	1.20573	0.324661	1		1.08076	0.906825	1.28805	0.430923	1		1.03717	1.01289	1.06202	0.00321554	1.08685
Alcohol, Drugs, Sex, and Lifestyle	Typical drinking day, amount alcohol drunk: 5 or more drinks (SR)	B		1.21251	1.14974	1.27869	3.85499e-12	1.56467		1.24403	1.14455	1.35216	6.40062e-07	1.5513		1.34887	1.19556	1.52184	2.55861e-06	1.67909		1.07874	0.894943	1.30029	0.467724	1		1.09806	1.0717	1.12506	8.95424e-14	1.34889
Alcohol, Drugs, Sex, and Lifestyle	Time outdoors in winter (SR)	C	0.0143873		0.00242498	0.0263497	0.0267829	1.06194	0.0396681		0.0202131	0.0591231	0.000120503	1.20003	0.0465175		0.0174228	0.0756122	0.00285966	1.18345	0.192941		0.150079	0.235804	0	1.76748	0.02476		0.019059	0.0304611	0	1.19304
Alcohol, Drugs, Sex, and Lifestyle	Weekly usage of cell in last 3 months: 4 or more hours (SR)	B		1.3571	1.25732	1.4648	1.60145e-14	1.82613		1.37751	1.22727	1.54614	1.30936e-07	1.75541		1.71333	1.46678	2.00131	3.34316e-11	2.29422		1.83185	1.47702	2.27192	8.78804e-08	2.3164		1.19382	1.15576	1.23313	0	1.58004
Alcohol, Drugs, Sex, and Lifestyle	Hands-free/speakerphone use with cell in last 3 months: at least half the time (SR)	B		1.26525	1.1304	1.41618	8.59182e-05	1.51433		1.28107	1.07681	1.52408	0.00788025	1.36439		1.43198	1.12274	1.82641	0.00615773	1.49395		1.64086	1.17902	2.28359	0.00528848	1.63845		1.14393	1.08912	1.2015	1.28684e-07	1.40067
Body Composition and Weight	BMI (LAB)	C	0.109739		0.0916689	0.12781	0	1.39179	0.17771		0.148484	0.206937	0	1.54749	0.219159		0.175189	0.263129	0	1.6183	0.341143		0.276863	0.405423	0	1.88605	0.0865872		0.0780008	0.0951737	0	1.35214
Body Composition and Weight	Hip circumference (LAB)	C	0.0977939		0.0788467	0.116741	0	1.34413	0.15554		0.124929	0.186151	0	1.46874	0.194002		0.147999	0.240006	0	1.52835	0.277872		0.21054	0.345203	2.44833e-15	1.68622	0.0749705		0.0659821	0.0839589	0	1.30689
Body Composition and Weight	Waist circumference (LAB)	C	0.0868868		0.0712696	0.102504	0	1.36526	0.155926		0.130681	0.18117	0	1.55473	0.185137		0.147175	0.223099	0	1.60536	0.279424		0.223914	0.334935	0	1.83893	0.0724927		0.0650781	0.0799074	0	1.34415
Body Composition and Weight	Impedance, whole body (LAB)	C	-0.0635046		-0.0778006	-0.0492087	0	1.30568	-0.0858186		-0.108941	-0.0626962	1.08818e-12	1.35735	-0.104927		-0.139786	-0.0700682	9.45389e-09	1.3846	-0.176317		-0.227254	-0.125381	3.75286e-11	1.57681	-0.0441577		-0.0509542	-0.0373611	0	1.25731
Body Composition and Weight	Weight change compared with 1 year ago (SR): none	O		0.836883	0.803551	0.871597	0	1.34715		0.759811	0.711709	0.811162	7.38386e-16	1.46029		0.719693	0.651928	0.794501	2.02267e-10	1.4917		0.546568	0.473865	0.630426	0	1.8311		0.86973	0.853159	0.886624	0	1.31865
Body Composition and Weight	Weight change compared with 1 year ago (SR): lost	O		1.01207	0.957729	1.0695	0.70535	1		1.04679	0.960854	1.14042	0.341915	1		1.11998	0.988942	1.26839	0.0978828	1		0.948279	0.795041	1.13105	0.590026	1		1.01574	0.990797	1.04132	0.242564	1
Body Composition and Weight	Sitting height (LAB)	C	0.00393672		-0.0088822	0.0167556	0.594014	1	0.0417334		0.0210514	0.0624155	0.000142049	1.19494	0.00817402		-0.0229123	0.0392604	0.653111	1	0.00651025		-0.0390691	0.0520896	0.808457	1	0.00787371		0.00179725	0.0139502	0.0136756	1.0505
Body Composition and Weight	Standing height (LAB)	C	-0.00562319		-0.0171285	0.00588215	0.382882	1	0.0221452		0.00360646	0.040684	0.0268479	1.07761	-0.00606103		-0.0338578	0.0217357	0.715195	1	-0.025207		-0.0660556	0.0156416	0.265084	1	9.23209e-05		-0.00534668	0.00553132	0.978129	1
Body Composition and Weight	Usual side of head for cell use: left (SR)	B		1.02084	0.994933	1.04742	0.147932	1		1.06122	1.0192	1.10497	0.00607115	1.1591		1.01617	0.954549	1.08177	0.661007	1		1.03497	0.945997	1.1323	0.49238	1		1.0157	1.0036	1.02795	0.0134389	1.06367
Body Composition and Weight	Usual side of head for cell use: right (SR)	B		0.982772	0.966541	0.999276	0.0562761	1.02766		0.94987	0.923982	0.976482	0.000461391	1.18113		0.971912	0.933552	1.01185	0.203414	1		0.943669	0.888523	1.00224	0.0769491	1		0.983479	0.975642	0.991379	6.36161e-05	1.10236
Body Composition and Weight	Handedness: right (SR)	B		0.994442	0.988466	1.00045	0.0939358	1		0.992911	0.983197	1.00272	0.189102	1		0.985783	0.970904	1.00089	0.0864379	1		0.968434	0.945576	0.991845	0.0127543	1.09927		0.994651	0.991708	0.997603	0.000518452	1.05149
Cardiovascular and Diabetes	Diastolic blood pressure (LAB)	C	-0.00315057		-0.0210077	0.0147066	0.762235	1	0.0319607		0.00305582	0.0608655	0.0405861	1.05735	0.00159071		-0.0418109	0.0449924	0.947254	1	0.11599		0.0524125	0.179568	0.00061766	1.28242	0.0115685		0.00307893	0.020058	0.00949366	1.05718
Cardiovascular and Diabetes	Pulse rate (LAB)	C	-0.00622177		-0.0231528	0.0107093	0.519749	1	0.0310579		0.00365605	0.0584598	0.0361362	1.06474	0.0701799		0.0290465	0.111313	0.00140116	1.20375	0.125891		0.0656223	0.186159	8.15314e-05	1.33689	0.0184141		0.010368	0.0264603	1.08577e-05	1.113
Cardiovascular and Diabetes	Systolic blood pressure (LAB)	C	-0.0380917		-0.0551683	-0.0210151	2.56903e-05	1.16765	-0.0338173		-0.0614642	-0.00617033	0.0232952	1.08504	-0.0491222		-0.090639	-0.00760545	0.0290661	1.09537	-0.000455738		-0.0612576	0.0603462	0.990643	1	-0.0159121		-0.0240298	-0.00779442	0.00016893	1.09619
Cardiovascular and Diabetes	High cholesterol (SR)	B		0.99191	0.922709	1.0663	0.85219	1		1.22924	1.10001	1.37365	0.000470709	1.43169		1.27068	1.07582	1.50084	0.00755635	1.36141		1.82071	1.47099	2.25358	8.89277e-08	2.30335		1.09947	1.06438	1.13571	1.65125e-08	1.32616
Cardiovascular and Diabetes	Medication: lisinopril (SR)	B		1.00417	0.866964	1.16309	0.964928	1		0.924208	0.717629	1.19025	0.590785	1		1.15382	0.814773	1.63395	0.470798	1		0.648156	0.334015	1.25775	0.23587	1		0.982415	0.913728	1.05627	0.659745	1
Cardiovascular and Diabetes	Medication: ramipril (SR)	B		1.14995	1.01829	1.29863	0.0347724	1.15476		1.47854	1.23539	1.76955	3.9172e-05	1.77464		1.48628	1.13479	1.94664	0.00639109	1.5259		1.53617	1.04565	2.25679	0.0403708	1.26413		1.15426	1.09432	1.21748	2.12938e-07	1.41559
Cardiovascular and Diabetes	Simvastatin (SR)	B		1.04605	0.967165	1.13137	0.307362	1		1.18872	1.04993	1.34586	0.00946744	1.2789		1.28515	1.07018	1.5433	0.0110117	1.34423		1.41544	1.09554	1.82875	0.0118898	1.41906		1.08285	1.04444	1.12267	2.2954e-05	1.25989
Cardiovascular and Diabetes	Medication: atenolol (SR)	B		0.966633	0.847275	1.10281	0.654383	1		1.18461	0.968157	1.44944	0.124875	1		1.42497	1.07488	1.88908	0.020247	1.35857		1.026	0.638457	1.64877	0.931108	1		1.06057	0.999086	1.12584	0.0612095	1
Cardiovascular and Diabetes	Aspirin (SR)	B		1.1513	1.0828	1.22413	1.42729e-05	1.38222		1.26087	1.14422	1.38942	6.01799e-06	1.55044		1.45081	1.26523	1.66359	2.3377e-07	1.84453		1.61325	1.33845	1.94448	1.17286e-06	2.0115		1.1306	1.10024	1.16179	2.06941e-18	1.43233
Cardiovascular and Diabetes	Medication: doxazosin (SR)	B		0.907652	0.68175	1.20841	0.55607	1		1.2116	0.794547	1.84757	0.424219	1		1.21015	0.639467	2.29014	0.61023	1		1.03704	0.382833	2.8092	0.952059	1		1.03604	0.910113	1.1794	0.621984	1
Cardiovascular and Diabetes	Medication: amlodipine (SR)	B		0.958775	0.839761	1.09465	0.582201	1		1.38083	1.14418	1.66643	0.00127692	1.55034		1.48021	1.12497	1.94763	0.00799507	1.49993		1.38705	0.921886	2.08692	0.143958	1		1.10978	1.04829	1.17487	0.000460225	1.27328
Cardiovascular and Diabetes	Medication: perindopril (SR)	B		1.00181	0.803458	1.24914	0.989797	1		1.20916	0.864388	1.69146	0.312114	1		0.83313	0.455731	1.52306	0.606666	1		1.82191	0.991509	3.34778	0.0706695	1		1.06209	0.96068	1.17421	0.265349	1
Cardiovascular and Diabetes	Medication: atorvastatin (SR)	B		1.10494	0.946485	1.28992	0.249931	1		1.35616	1.07258	1.71472	0.0156108	1.3516		1.6135	1.16123	2.2419	0.00689777	1.59394		1.59948	0.991524	2.58022	0.0714392	1		1.14785	1.07265	1.22833	9.29488e-05	1.3518
Cardiovascular and Diabetes	Medication: candesartan cilexetil (SR)	B		1.1049	0.906639	1.34652	0.368583	1		1.04016	0.74454	1.45317	0.841547	1		0.925527	0.540975	1.58344	0.806446	1		0.714424	0.29393	1.73648	0.495887	1		0.998897	0.904755	1.10283	0.984917	1
Cardiovascular and Diabetes	Medication: bendroflumethiazide (SR)	B		1.04781	0.957213	1.14699	0.358473	1		1.00795	0.864804	1.17479	0.93265	1		1.11182	0.889238	1.3901	0.408984	1		1.37994	1.02561	1.85668	0.0463672	1.18769		1.04215	0.998245	1.088	0.0682518	1
Cardiovascular and Diabetes	Doctor dx. diabetes (SR)	B		1.06278	0.942593	1.1983	0.367348	1		1.519	1.28757	1.79202	1.58877e-06	1.89607		1.65514	1.30777	2.09477	5.45632e-05	1.94219		1.95158	1.42854	2.66611	5.21661e-05	2.21097		1.18319	1.12697	1.24222	2.32996e-11	1.50523
Cardiovascular and Diabetes	Doctor dx. heart: high blood pressure (SR)	B		1.47676	1.23222	1.76983	5.00402e-05	1.76715		1.83994	1.40722	2.40574	1.68267e-05	2.16421		2.74533	1.96257	3.84029	9.47515e-09	3.33702		2.89765	1.82502	4.60072	1.34341e-05	3.05208		1.36045	1.26589	1.46207	0	1.84604
Cardiovascular and Diabetes	Medication: bisoprolol (SR)	B		0.937682	0.733456	1.19877	0.649523	1		1.06555	0.722668	1.57112	0.780257	1		0.923281	0.490055	1.73949	0.830687	1		1.81155	0.925331	3.54653	0.105379	1		1.03994	0.92919	1.16388	0.528262	1
Cardiovascular and Diabetes	Angina pectoris (HOSP)	B		1.24493	1.03821	1.49281	0.0263434	1.23738		1.81751	1.41368	2.33671	6.58838e-06	2.1784		1.6825	1.1425	2.47772	0.0126988	1.54599		3.44326	2.30516	5.14326	4.25611e-09	4.03969		1.29861	1.20891	1.39496	1.61662e-12	1.71146
Cardiovascular and Diabetes	Acute myocardial infarction (HOSP)	B		1.17936	0.924095	1.50514	0.227416	1		1.61034	1.13468	2.2854	0.0112027	1.52559		1.2952	0.723237	2.31948	0.438706	1		1.37693	0.608065	3.118	0.484708	1		1.14963	1.03217	1.28045	0.013787	1.21439
Cardiovascular and Diabetes	Chronic ischaemic heart disease (HOSP)	B		1.24159	1.05724	1.4581	0.0129178	1.30323		1.68435	1.33633	2.123	2.0258e-05	2.00674		1.99318	1.44326	2.75263	5.52438e-05	2.2431		2.08407	1.32084	3.28833	0.00266094	1.97183		1.24807	1.16752	1.33419	1.34276e-10	1.60977
Cardiovascular and Diabetes	Atrial fibrillation and flutter (HOSP)	B		0.788781	0.403653	1.54136	0.536212	1		1.87174	0.850659	4.11846	0.146941	1		7.16668e-07	0	Inf	0.983565	1		3.39352	0.817508	14.0867	0.116349	1		1.11649	0.843775	1.47735	0.473373	1
Cardiovascular and Diabetes	Doctor dx. heart: heart attack (SR)	B		1.09278	1.05538	1.1315	1.36062e-06	1.29714		1.20766	1.14411	1.27474	2.38387e-11	1.55017		1.31159	1.21492	1.41596	1.17264e-11	1.7259		1.49736	1.35084	1.65977	5.4439e-14	2.03927		1.09894	1.08219	1.11594	4.83384e-33	1.38044
Cardiovascular and Diabetes	Doctor dx. heart: angina (SR)	B		1.58122	1.017	2.45849	0.0575192	1.14847		2.05318	1.08301	3.89244	0.037294	1.38283		2.24946	0.901539	5.61273	0.107024	1		2.84499	0.88181	9.17882	0.102453	1		1.35439	1.13233	1.62001	0.00117115	1.51941
Diet and Supplements	Recent poor appetite or overeating: over half the days (SR)	B		1.86437	1.744	1.99304	0	2.8831		2.68216	2.45011	2.93619	0	4.33503		3.64867	3.23887	4.11032	0	5.93171		4.64594	3.96448	5.44452	0	7.39269		1.54775	1.50859	1.58793	0	2.38453
Diet and Supplements	Variation in diet: never/rarely (SR)	B		0.918629	0.883834	0.954793	3.41725e-05	1.27003		0.876728	0.822968	0.934001	8.6999e-05	1.34572		0.883952	0.803566	0.97238	0.0166733	1.19932		0.817759	0.709345	0.942742	0.00869707	1.31456		0.943679	0.926255	0.961431	1.85397e-09	1.24438
Diet and Supplements	Processed meat intake: 2 or more times per week (SR)	B		0.96963	0.926711	1.01454	0.224709	1		0.818397	0.75771	0.883945	7.74276e-07	1.51669		0.855811	0.763359	0.95946	0.0115336	1.25211		0.833085	0.703902	0.985978	0.0463803	1.13432		0.941248	0.920589	0.962371	1.4363e-07	1.24067
Diet and Supplements	Poultry intake: never (SR)	B		1.24203	1.16285	1.3266	3.31317e-10	1.59801		1.59199	1.44666	1.75192	0	2.2505		1.57493	1.36501	1.81713	1.32917e-09	2.07087		1.65413	1.34725	2.0309	3.31577e-06	2.03123		1.18987	1.15636	1.22434	0	1.58158
Diet and Supplements	Salad/raw veggie intake (SR)	C	0.0537022		0.0360347	0.0713697	7.03499e-09	1.22073	0.056229		0.0276194	0.0848387	0.000213443	1.18863	0.0845255		0.0415728	0.127478	0.000211995	1.24081	0.109036		0.0461338	0.171938	0.00116825	1.25675	0.03203		0.0236337	0.0404262	1.50424e-13	1.17211
Diet and Supplements	Fresh fruit intake (SR)	C	0.0081977		-0.00820416	0.0245996	0.372636	1	0.000838937		-0.0257174	0.0273953	0.952902	1	0.0148935		-0.0250008	0.0547879	0.51471	1	0.0506056		-0.00764579	0.108857	0.112135	1	0.00612219		-0.00167148	0.0139158	0.139648	1
Diet and Supplements	Dried fruit intake (SR)	C	0.00917544		-0.0076988	0.0260497	0.332572	1	0.0103138		-0.0170259	0.0376535	0.508176	1	0.0749972		0.0339676	0.116027	0.00059663	1.21934	0.117685		0.0576907	0.177679	0.000222903	1.30388	0.0178686		0.0098475	0.0258897	1.87334e-05	1.10789
Diet and Supplements	Cheese intake: 5 or more times per week (SR)	B		0.97244	0.92494	1.02238	0.319861	1		0.984589	0.907367	1.06838	0.74493	1		0.858658	0.753778	0.97813	0.0310597	1.17355		0.678887	0.54932	0.839013	0.000599804	1.67009		0.957802	0.93442	0.98177	0.000825794	1.1561
Diet and Supplements	Type of spread mainly used: butter (SR)	B		1.01755	0.995753	1.03982	0.147766	1		0.988546	0.953899	1.02445	0.577838	1		0.997732	0.946142	1.05214	0.939938	1		1.03595	0.960986	1.11676	0.403995	1		1.00319	0.992914	1.01358	0.575641	1
Diet and Supplements	Type of bread mainly used: white (SR)	B		1.00124	0.960996	1.04316	0.964928	1		1.00732	0.943737	1.07519	0.848699	1		1.10229	1.00491	1.20911	0.0539785	1.07518		1.14713	1.00878	1.30446	0.0495796	1.10288		1.0208	1.00178	1.04018	0.0371709	1.044
Diet and Supplements	Type of cereal mainly used: biscuit cereal (SR)	B		0.965564	0.91912	1.01435	0.204541	1		0.961555	0.887268	1.04206	0.389447	1		0.99477	0.88431	1.11903	0.93939	1		1.03236	0.872629	1.22132	0.742293	1		0.990408	0.967367	1.014	0.454807	1
Diet and Supplements	Type of cereal mainly used: muesli (SR)	B		1.02363	0.990126	1.05827	0.210072	1		0.953303	0.899861	1.00992	0.129993	1		0.83316	0.756679	0.917372	0.000363183	1.40341		0.81697	0.706202	0.945112	0.0101505	1.30596		0.969632	0.953374	0.986168	0.000471467	1.13329
Diet and Supplements	Type of coffee mainly used: instant (SR)	B		0.954832	0.934486	0.975621	5.2912e-05	1.18503		0.963846	0.930358	0.998539	0.0535147	1.03974		0.986477	0.936689	1.03891	0.653111	1		1.02361	0.951976	1.10064	0.564958	1		0.987261	0.977165	0.997462	0.0175577	1.05306
Diet and Supplements	Type of coffee mainly used: ground (SR)	B		1.04914	1.01653	1.0828	0.00485016	1.14615		1.07982	1.02594	1.13653	0.00511869	1.18909		1.04142	0.962162	1.12722	0.368576	1		0.90631	0.796437	1.03134	0.165991	1		1.01797	1.00265	1.03352	0.0252316	1.05421
Diet and Supplements	Number of diet questionnaires completed (ADMIN)	C	-0.00523667		-0.0261926	0.0157193	0.66222	1	0.0192888		-0.014586	0.0531635	0.310322	1	0.0374638		-0.013563	0.0884906	0.186682	1	-0.00924544		-0.0856723	0.0671814	0.832445	1	0.00517808		-0.00483731	0.0151935	0.338356	1
Diet and Supplements	Medication: multivitamins (SR)	B		1.03964	0.94506	1.14369	0.477998	1		1.15913	0.9998	1.34385	0.0648617	1		1.23006	0.990976	1.52683	0.0808725	1		1.01502	0.720565	1.42981	0.945573	1		1.05082	1.00572	1.09793	0.0313673	1.08159
Diet and Supplements	Medication: cod liver oil capsule (SR)	B		0.933486	0.86202	1.01088	0.118335	1		0.948441	0.831541	1.08178	0.48202	1		0.78662	0.633743	0.976374	0.0411936	1.18162		0.801628	0.585363	1.09779	0.202972	1		0.945631	0.908896	0.983852	0.00715679	1.14557
Diet and Supplements	Medication: evening primrose oil (SR)	B		0.939885	0.841789	1.04941	0.317222	1		1.07138	0.903845	1.26997	0.480053	1		0.885973	0.670478	1.17073	0.44677	1		0.838725	0.551491	1.27556	0.455546	1		0.978591	0.928487	1.0314	0.453163	1
Diet and Supplements	Medication: glucosamine product (SR)	B		1.05915	0.991228	1.13173	0.117581	1		1.025	0.916676	1.14612	0.706999	1		0.837373	0.695998	1.00746	0.0805107	1		0.884959	0.677766	1.15549	0.415816	1		0.991101	0.958849	1.02444	0.624716	1
Diet and Supplements	Medication: chondroitin product (SR)	B		1.14225	0.996453	1.30937	0.0767928	1		0.907051	0.703778	1.16904	0.500031	1		0.997919	0.686505	1.4506	0.991292	1		1.00619	0.577962	1.7517	0.987313	1		1.01253	0.944454	1.0855	0.745497	1
Diet and Supplements	Medication: omega-3/fish oil supplement (SR)	B		1.10889	1.01813	1.20775	0.0258956	1.15399		1.16664	1.01592	1.33972	0.0391739	1.14308		1.21934	0.992265	1.49837	0.0798641	1		1.13629	0.831806	1.55224	0.464158	1		1.06864	1.02644	1.11257	0.00160228	1.1912
Diet and Supplements	Supplement: vitamin A (SR)	B		1.30387	1.15252	1.4751	5.11278e-05	1.57178		1.39021	1.14797	1.68357	0.00124301	1.56013		1.6751	1.2879	2.17872	0.000219334	1.89682		2.05951	1.455	2.91517	8.75814e-05	2.26864		1.2006	1.13846	1.26612	2.82142e-11	1.53549
Diet and Supplements	Supplement: vitamin B (SR)	B		1.25954	1.16731	1.35905	7.4255e-09	1.60925		1.43934	1.28319	1.6145	1.42317e-09	1.88601		1.57244	1.3337	1.85393	1.71627e-07	2.00083		1.68627	1.33779	2.12552	1.98301e-05	2.01003		1.17588	1.13756	1.21549	0	1.53315
Diet and Supplements	Supplement: vitamin C (SR)	B		1.19048	1.1212	1.26404	3.07323e-08	1.48984		1.19597	1.08637	1.31662	0.000461391	1.3927		1.55132	1.36052	1.76888	1.58789e-10	2.06086		1.55555	1.28543	1.88242	1.17287e-05	1.89115		1.13282	1.10263	1.16383	0	1.43902
Diet and Supplements	Supplement: vitamin D (SR)	B		1.08718	1.0067	1.1741	0.04663	1.08881		1.17823	1.04369	1.33011	0.0116709	1.25722		1.52658	1.29424	1.80063	1.16117e-06	1.91135		1.51716	1.19172	1.93148	0.00122307	1.66971		1.1134	1.07575	1.15237	1.60328e-09	1.36121
Diet and Supplements	Supplement: vitamin E (SR)	B		1.30618	1.19287	1.43025	2.06714e-08	1.67251		1.43378	1.24682	1.64878	9.6863e-07	1.80156		1.66305	1.36682	2.02348	8.60765e-07	2.07489		1.76605	1.33901	2.32928	0.000105747	2.01276		1.19109	1.14478	1.23928	0	1.55189
Diet and Supplements	Supplement: folic acid/folate/B9 (SR)	B		1.17798	1.05812	1.31142	0.00464823	1.30611		1.31256	1.11619	1.54347	0.00164998	1.47632		1.65022	1.32732	2.05167	1.34056e-05	1.98646		1.89587	1.41038	2.54847	4.45479e-05	2.17117		1.16956	1.11751	1.22404	2.82142e-11	1.47989
Diet and Supplements	Supplement: multivitamins/minerals (SR)	B		1.07409	1.04266	1.10646	5.28112e-06	1.25356		1.13214	1.0812	1.18548	2.92908e-07	1.3775		1.25886	1.18107	1.34178	4.733e-12	1.64351		1.30591	1.1936	1.4288	1.55059e-08	1.6743		1.07167	1.05767	1.08586	1.32618e-24	1.30465
Diet and Supplements	Supplement: fish oil (SR)	B		1.01895	0.993826	1.04471	0.176861	1		1.04688	1.00514	1.09035	0.0371808	1.07699		1.05685	0.993459	1.12429	0.104449	1		1.05065	0.959429	1.15055	0.329578	1		1.0184	1.00632	1.03064	0.00348982	1.08605
Diet and Supplements	Suppplement: glucosamine (SR)	B		1.05209	1.02	1.08518	0.00229982	1.16285		1.0026	0.950626	1.05741	0.93505	1		0.992863	0.91463	1.07779	0.88531	1		0.965319	0.853677	1.09156	0.606839	1		1.00651	0.991258	1.02199	0.438565	1
Diet and Supplements	Supplement: calcium (SR)	B		1.09238	1.03218	1.15609	0.00380353	1.21442		1.13596	1.03681	1.24459	0.00934491	1.23218		1.3081	1.14716	1.49161	0.000115329	1.55804		1.39479	1.15566	1.68341	0.000916852	1.5798		1.08388	1.05584	1.11266	2.88857e-09	1.29866
Diet and Supplements	Supplement: zinc (SR)	B		1.2819	1.18697	1.38442	7.22601e-10	1.65807		1.41368	1.25621	1.59089	2.25112e-08	1.82353		1.69673	1.44058	1.99843	6.74973e-10	2.23726		2.05153	1.64532	2.55802	5.07538e-10	2.67573		1.20237	1.16307	1.243	0	1.59857
Diet and Supplements	Supplement: iron (SR)	B		1.29195	1.18876	1.40409	4.55758e-09	1.66246		1.36376	1.20186	1.54747	3.25542e-06	1.69441		1.53393	1.28464	1.8316	4.90284e-06	1.88933		1.83182	1.44411	2.32364	1.36505e-06	2.24494		1.17385	1.13247	1.21674	0	1.5198
Diet and Supplements	Supplement selenium (SR)	B		1.22743	1.10747	1.36038	0.00018353	1.45245		1.3745	1.17229	1.6116	0.000164325	1.6217		1.63346	1.30777	2.04027	3.04705e-05	1.9422		1.56869	1.12622	2.18501	0.0117969	1.50326		1.16504	1.11317	1.21932	8.75954e-11	1.46811
Diet and Supplements	Major diet changes in last 5 years due to illness (SR)	B		1.27835	1.19893	1.36304	2.08225e-13	1.68729		1.6183	1.47346	1.77737	0	2.3087		1.87723	1.64601	2.14092	0	2.6772		2.66064	2.24905	3.14755	0	3.92512		1.26211	1.2289	1.2962	0	1.75928
Diet and Supplements	Non-oily fish intake: never (SR)	B		1.12779	1.03848	1.22477	0.00694366	1.23839		1.48434	1.32029	1.66877	1.13986e-10	1.97059		1.5776	1.3315	1.86919	3.2232e-07	1.99587		1.39158	1.07496	1.80147	0.0178146	1.35881		1.15197	1.11217	1.19319	6.29234e-15	1.46536
Diet and Supplements	Cereal intake (SR)	C	-0.0582436		-0.0753562	-0.0411311	7.64941e-11	1.24352	-0.0839946		-0.1117	-0.0562894	7.30164e-09	1.29583	-0.131537		-0.173187	-0.0898874	1.6228e-09	1.40097	-0.18096		-0.241822	-0.120098	1.47763e-08	1.48924	-0.0459797		-0.0541116	-0.0378478	0	1.23147
Diet and Supplements	Salt added to food: usually/always (SR)	B		1.12128	1.064	1.18165	3.88629e-05	1.32494		1.18245	1.08915	1.28376	0.000120503	1.40074		1.22394	1.08439	1.38144	0.0017993	1.3869		1.1735	0.98285	1.40112	0.0988871	1		1.07369	1.04821	1.09979	1.09085e-08	1.273
Diet and Supplements	Coffee intake (SR)	C	-2.93598e-05		-0.0156834	0.0156247	0.997067	1	-0.00518966		-0.0305268	0.0201475	0.726216	1	0.0367851		-0.00128405	0.0748543	0.0789765	1	0.0907343		0.0351305	0.146338	0.00231747	1.23387	0.00864866		0.00121664	0.0160807	0.0266263	1.03707
Diet and Supplements	Cooked veggie intake (SR)	C	0.0511797		0.035459	0.0669005	5.14839e-10	1.23447	0.0759763		0.0504893	0.101463	1.27764e-08	1.29162	0.138991		0.100705	0.177277	3.56711e-12	1.45935	0.141691		0.0858267	0.197555	1.4699e-06	1.41195	0.0419487		0.0344792	0.0494182	0	1.23046
Diet and Supplements	Oily fish intake: never (SR)	B		1.1205	1.05397	1.19124	0.000506774	1.29247		1.31931	1.20418	1.44544	7.08212e-09	1.70002		1.39695	1.22361	1.59484	1.69478e-06	1.74669		1.47143	1.22008	1.77458	0.000100428	1.73826		1.12164	1.09198	1.15211	0	1.4089
Diet and Supplements	Water intake (SR)	C	0.0292059		0.0119145	0.0464973	0.00167526	1.11824	0.0989382		0.0709403	0.126936	1.33117e-11	1.34085	0.081878		0.0397244	0.124032	0.000255259	1.23723	0.134251		0.0727426	0.19576	3.80331e-05	1.34665	0.035584		0.0273624	0.0438057	0	1.18973
Diet and Supplements	Does not eat sugar (SR)	B		1.11585	1.07002	1.16363	7.0631e-07	1.34375		1.23857	1.16087	1.32148	2.76445e-10	1.59302		1.44703	1.32486	1.58047	8.09208e-16	1.98091		1.43771	1.26383	1.63552	8.3594e-08	1.84126		1.11378	1.09353	1.13441	2.6789e-30	1.41334
Diet and Supplements	Bread intake (SR)	C	-0.0195709		-0.0335338	-0.00560788	0.00961487	1.08822	-0.0245973		-0.0472103	-0.0019843	0.043632	1.0512	-0.059923		-0.0939357	-0.0259103	0.000956028	1.20922	-0.0793826		-0.129001	-0.0297646	0.00282857	1.22745	-0.0176656		-0.0242993	-0.0110318	2.8228e-07	1.12779
Diet and Supplements	Type of milk mainly used: full cream (SR)	B		1.08079	0.990782	1.17897	0.106626	1		1.07324	0.93441	1.23269	0.365211	1		1.38413	1.14929	1.66695	0.00104913	1.56351		1.33889	1.01836	1.76031	0.0497805	1.1551		1.07803	1.03675	1.12096	0.000223982	1.23193
Diet and Supplements	Type of milk mainly used: skim (SR)	B		0.983316	0.952332	1.01531	0.349776	1		1.03358	0.982341	1.0875	0.241558	1		1.02591	0.949959	1.10794	0.567299	1		0.955366	0.84949	1.07444	0.486717	1		1.00185	0.98678	1.01715	0.826922	1
Diet and Supplements	Type of milk mainly used: soya (SR)	B		1.2842	1.19365	1.38162	6.1172e-11	1.67443		1.43308	1.28218	1.60174	6.54861e-10	1.88369		2.005	1.733	2.3197	0	2.86007		1.72784	1.38167	2.16075	3.51715e-06	2.10785		1.21182	1.17437	1.25046	0	1.62689
Diet and Supplements	Type of cereal mainly used: oat cereal (SR)	B		1.04184	1.01125	1.07335	0.0110936	1.11793		1.07911	1.02895	1.13172	0.00276724	1.20155		1.16836	1.092	1.25007	1.32609e-05	1.40895		1.19228	1.08131	1.31462	0.00073579	1.37784		1.0453	1.0311	1.0597	3.82791e-10	1.21017
Diet and Supplements	Type of coffee mainly used: decaf (SR)	B		1.02685	0.988624	1.06655	0.212028	1		0.983293	0.921694	1.04901	0.65509	1		0.981693	0.889896	1.08296	0.749794	1		1.01854	0.885703	1.17131	0.820143	1		1.0016	0.983203	1.02034	0.876116	1
Diet and Supplements	Major diet changes in last 5 years due to non-illness reasons (SR)	B		1.0944	1.06661	1.12292	1.95394e-11	1.33317		1.14472	1.10018	1.19106	7.35844e-11	1.43215		1.16851	1.10275	1.23819	3.22221e-07	1.43935		1.1702	1.07682	1.27167	0.000384353	1.36444		1.0598	1.04769	1.07204	8.47841e-23	1.27122
Digestive, Bowel, and Abdomen	Medication: laxatives (SR)	B		1.25413	1.13802	1.38209	1.04745e-05	1.53434		1.57817	1.37159	1.81586	5.22714e-10	2.08551		1.59779	1.30195	1.96085	1.48662e-05	1.92895		2.2774	1.76847	2.93279	5.20901e-10	2.93423		1.21905	1.1709	1.26917	0	1.61824
Digestive, Bowel, and Abdomen	Ranitidine (SR)	B		1.20737	1.03879	1.40329	0.020874	1.23954		1.60452	1.29638	1.98589	2.75833e-05	1.91624		1.3101	0.9285	1.84853	0.155723	1		2.53951	1.76288	3.65828	1.26558e-06	2.92257		1.20905	1.13622	1.28654	3.56899e-09	1.52963
Digestive, Bowel, and Abdomen	Other non-infective gastro-enteritis/colitis (HOSP)	B		1.32398	1.1879	1.47564	9.18704e-07	1.66035		1.30414	1.09514	1.55302	0.004527	1.41792		1.79623	1.43197	2.25315	9.36441e-07	2.21846		2.45057	1.84183	3.2605	2.14523e-09	3.08703		1.22076	1.16553	1.27861	0	1.60476
Digestive, Bowel, and Abdomen	Benign colon/rectum/anus/anal canal neoplasm (HOSP)	B		1.10063	0.978511	1.23798	0.141454	1		1.2829	1.06952	1.53884	0.0106907	1.34221		1.27759	0.96989	1.68291	0.106275	1		1.67494	1.17365	2.39034	0.00708089	1.6251		1.11562	1.05821	1.17614	6.95403e-05	1.3064
Digestive, Bowel, and Abdomen	Diverticular disease of intestine (HOSP)	B		1.08387	0.986055	1.19138	0.123782	1		1.16001	0.996611	1.35019	0.0707015	1		1.10333	0.872983	1.39446	0.46111	1		1.62808	1.22122	2.17049	0.00152161	1.74099		1.08081	1.03474	1.12893	0.000625536	1.22432
Digestive, Bowel, and Abdomen	Other diseases of intestine (HOSP)	B		1.23686	1.10269	1.38736	0.000533169	1.43921		1.21763	1.01038	1.46741	0.0505444	1.11277		1.16279	0.874184	1.54667	0.354226	1		1.87896	1.3469	2.62119	0.000372913	2.03044		1.12621	1.069	1.18649	1.17121e-05	1.3406
Digestive, Bowel, and Abdomen	Other diseases of anus and rectum (HOSP)	B		1.28101	1.17325	1.39866	8.32796e-08	1.62411		1.25398	1.08834	1.44484	0.00279643	1.3984		1.42803	1.16924	1.7441	0.000831554	1.61409		1.7562	1.3492	2.28597	5.52076e-05	2.03561		1.15016	1.10582	1.19629	5.87137e-12	1.44789
Digestive, Bowel, and Abdomen	Lansoprazole (SR)	B		1.18216	1.0545	1.32527	0.00669101	1.29422		1.40959	1.18583	1.67558	0.000181631	1.65525		1.47217	1.14213	1.89759	0.00464408	1.54503		2.32584	1.72244	3.14063	8.84664e-08	2.83795		1.18777	1.13106	1.24734	1.02564e-11	1.51606
Digestive, Bowel, and Abdomen	Gastritis and duodenitis (HOSP)	B		1.24417	1.13342	1.36574	9.39862e-06	1.5223		1.46915	1.27818	1.68864	1.45543e-07	1.87448		1.5115	1.23252	1.85364	0.000136829	1.76785		2.27821	1.78091	2.91438	1.70671e-10	2.96019		1.20111	1.15459	1.2495	0	1.57707
Digestive, Bowel, and Abdomen	Ever had bowel cancer screening (SR)	B		1.0685	1.0423	1.09536	4.00465e-07	1.25229		1.10302	1.05886	1.14903	5.42484e-06	1.3085		1.11616	1.04745	1.18937	0.00119471	1.27039		1.21455	1.11117	1.32755	3.74129e-05	1.46265		1.0492	1.03679	1.06175	5.17976e-15	1.23209
Digestive, Bowel, and Abdomen	Gastro-oesophageal reflux (SR)	B		1.2681	1.15238	1.39543	2.59364e-06	1.57143		1.34016	1.15302	1.55768	0.000246257	1.57307		1.19447	0.94381	1.51169	0.173596	1		1.9583	1.49026	2.57335	3.07725e-06	2.34501		1.15027	1.10221	1.20043	2.27218e-10	1.43786
Digestive, Bowel, and Abdomen	Hiatus hernia (SR)	B		1.30355	1.1461	1.48264	0.000107995	1.55529		1.42164	1.16196	1.73935	0.00105943	1.59577		1.64711	1.241	2.18611	0.000953701	1.78789		2.39864	1.69935	3.38569	1.44604e-06	2.78951		1.2182	1.15259	1.28753	5.32288e-12	1.57197
Digestive, Bowel, and Abdomen	Medication: omeprazole (SR)	B		1.34934	1.24359	1.46407	2.01532e-12	1.79399		1.50069	1.32328	1.70189	7.16783e-10	1.97733		1.60933	1.34148	1.93066	6.97702e-07	2.01831		1.97952	1.55661	2.51733	6.42269e-08	2.48742		1.20882	1.16651	1.25268	0	1.60723
Digestive, Bowel, and Abdomen	Oesophagitis (HOSP)	B		1.16667	0.98368	1.38369	0.102502	1		1.5313	1.20104	1.95237	0.000994551	1.69243		1.39975	0.964249	2.03193	0.101103	1		1.34979	0.787348	2.314	0.31792	1		1.14369	1.06279	1.23076	0.000452546	1.32112
Digestive, Bowel, and Abdomen	Gastro-oesophageal reflux disease (HOSP)	B		1.33315	1.20774	1.47158	3.00411e-08	1.70864		1.35091	1.15412	1.58126	0.000323952	1.57587		1.51008	1.20786	1.88791	0.000528288	1.70893		2.0722	1.56585	2.7423	7.92016e-07	2.50714		1.18821	1.13778	1.24086	1.3291e-14	1.53372
Digestive, Bowel, and Abdomen	Other oesophagus disease (HOSP)	B		1.2467	1.05823	1.46874	0.0129416	1.30646		1.20633	0.922357	1.57772	0.205593	1		1.48252	1.02766	2.1387	0.0488534	1.19627		1.70114	1.04084	2.78031	0.0466213	1.24703		1.14264	1.06192	1.22951	0.000483402	1.31834
Digestive, Bowel, and Abdomen	Dyspepsia (HOSP)	B		1.07076	0.957945	1.19685	0.274634	1		1.25953	1.06498	1.48962	0.0103721	1.32805		1.31747	1.03051	1.68433	0.0391239	1.20782		1.63984	1.1904	2.25898	0.0040196	1.66647		1.11085	1.05807	1.16625	3.34769e-05	1.30594
Digestive, Bowel, and Abdomen	Diaphragmatic hernia (HOSP)	B		1.15127	1.0271	1.29045	0.0230301	1.19394		1.32247	1.11075	1.57456	0.00273483	1.46148		1.36674	1.0573	1.76675	0.0245682	1.30343		1.35371	0.934194	1.96162	0.136188	1		1.11689	1.06145	1.17523	3.03537e-05	1.31684
Education, Income, and Finances	Financial difficulties in past 2 years (SR)	B		1.60259	1.51364	1.69677	0	2.39539		2.07778	1.91578	2.25347	0	3.24033		2.61097	2.3357	2.91867	0	4.10199		3.55097	3.05712	4.12458	0	5.56489		1.4074	1.37499	1.44057	0	2.09304
Education, Income, and Finances	Townsend index at recruitment (GEO)	C	0.282785		0.233506	0.332063	0	1.37425	0.461228		0.381486	0.540969	0	1.52424	0.855582		0.735775	0.975389	0	1.86667	1.04177		0.866969	1.21658	0	1.99526	0.262825		0.239438	0.286213	0	1.38046
Education, Income, and Finances	Year ended full-time education (SR)	C	-0.0243355		-0.0323989	-0.0162721	8.95333e-09	1.25457	-0.0562614		-0.0694914	-0.0430314	0	1.48002	-0.096185		-0.116259	-0.0761111	0	1.73143	-0.115901		-0.146476	-0.085327	3.81374e-13	1.80104	-0.0288498		-0.0327658	-0.0249338	0	1.33282
Education, Income, and Finances	College/university degree (SR)	B		0.990235	0.970739	1.01012	0.378611	1		0.945375	0.9143	0.977506	0.00162865	1.17644		0.930838	0.884417	0.979695	0.00922737	1.16618		0.893794	0.824992	0.968333	0.00935823	1.21647		0.976596	0.967008	0.986279	3.87846e-06	1.13268
Education, Income, and Finances	A/AS levels or equivalent (SR)	B		0.937669	0.915375	0.960506	3.80335e-07	1.24802		0.892614	0.856717	0.930015	1.38389e-07	1.35971		0.851313	0.798237	0.907919	2.10248e-06	1.43564		0.759527	0.683742	0.843711	6.71463e-07	1.65381		0.941841	0.930337	0.953487	2.68794e-21	1.27497
Education, Income, and Finances	NVQ/HND/HNC or equivalent (SR)	B		1.13279	1.08641	1.18115	1.3371e-08	1.39281		1.17659	1.1039	1.25408	1.29203e-06	1.44257		1.35015	1.23778	1.47272	3.81125e-11	1.7803		1.25429	1.10292	1.42642	0.000963776	1.43985		1.08908	1.06959	1.10894	4.55322e-20	1.3424
Education, Income, and Finances	Average total household pre-tax income: <18k (SR)	B		1.25814	1.19495	1.32466	0	1.67762		1.5273	1.41116	1.65299	0	2.17289		1.92645	1.72377	2.15295	0	2.84074		2.71436	2.34035	3.14813	0	4.11148		1.25583	1.22792	1.28437	0	1.75694
Education, Income, and Finances	Ability to pay rent/mortgage as adult: not always (SR)	B		1.66418	1.58902	1.7429	0	2.55648		2.16424	2.02164	2.3169	0	3.45879		3.00549	2.73435	3.30353	0	4.91203		4.36023	3.82629	4.96868	0	7.11478		1.47052	1.44185	1.49977	0	2.24002
Education, Income, and Finances	O levels/GCSEs or equivalent (SR)	B		0.968013	0.952531	0.983746	0.000153093	1.14612		0.92305	0.897732	0.949082	4.05127e-08	1.29141		0.905193	0.867228	0.94482	1.09008e-05	1.30703		0.882051	0.826167	0.941714	0.00031303	1.31826		0.96594	0.958082	0.973864	1.93932e-16	1.19284
Education, Income, and Finances	CSEs or equivalent (SR)	B		1.1104	1.06272	1.16021	6.34743e-06	1.32091		1.11678	1.04484	1.19367	0.00187329	1.2613		1.13797	1.03293	1.25369	0.013375	1.21736		1.15759	1.01143	1.32486	0.0463803	1.11897		1.05337	1.0333	1.07384	1.86493e-07	1.21881
Education, Income, and Finances	Other professional qualification (SR)	B		1.01295	0.989934	1.0365	0.319035	1		0.974698	0.937737	1.01312	0.231396	1		0.928474	0.873774	0.986599	0.0240671	1.13092		0.913912	0.834655	1.00069	0.0692365	1		0.985939	0.974805	0.997199	0.0175577	1.05588
General Health	Overall health: poor (SR)	B		1.55938	1.38817	1.75171	2.34423e-13	2.12223		2.40515	2.07102	2.79318	0	3.56035		3.84612	3.21802	4.59682	0	5.88966		6.31089	5.12944	7.76445	0	9.73181		1.57235	1.51168	1.63546	0	2.39116
General Health	Prescription medications (SR)	B		1.12689	1.1054	1.14879	2.21174e-33	1.44674		1.21634	1.18147	1.25224	3.75149e-39	1.64452		1.32422	1.27218	1.3784	3.14589e-42	1.86063		1.39242	1.31821	1.47081	1.01732e-31	1.96587		1.09968	1.09071	1.10873	7.18345e-114	1.40526
General Health	Non-cancer illnesses (SR)	C	0.142334		0.125759	0.158909	0	1.51656	0.236743		0.209928	0.263558	0	1.75848	0.350691		0.310386	0.390995	0	2.05024	0.623726		0.564819	0.682633	0	2.87448	0.131285		0.123409	0.13916	0	1.50959
General Health	Falls in last year (SR)	B		1.24657	1.19411	1.30133	0	1.67556		1.39765	1.3063	1.49538	0	1.93884		1.75374	1.59238	1.93144	0	2.56361		1.95661	1.70518	2.24512	0	2.80174		1.19811	1.17502	1.22165	0	1.62852
General Health	Long-standing illness/disability (SR)	B		1.27387	1.23833	1.31044	2.34052e-62	1.78158		1.41602	1.3576	1.47695	2.99098e-58	2.05436		1.66753	1.5779	1.76224	7.79819e-73	2.53283		1.83065	1.70376	1.96698	1.93235e-60	2.79878		1.18834	1.17491	1.20193	5.5932e-194	1.62823
General Health	Other serious medical condition, doctor dx. (SR)	B		1.23102	1.18828	1.27531	4.05141e-30	1.66128		1.33891	1.2683	1.41346	1.80338e-25	1.85163		1.51086	1.40123	1.62908	2.8117e-26	2.15103		1.7567	1.59192	1.93853	1.51303e-28	2.56264		1.16058	1.14334	1.17808	3.28801e-84	1.54816
General Health	Diagnosed with life-threatening illness (SR)	B		1.16272	1.11639	1.21097	1.20059e-12	1.47686		1.33886	1.25907	1.4237	4.64672e-20	1.8302		1.31449	1.19821	1.44206	1.81346e-08	1.68555		1.54336	1.36614	1.74357	1.03019e-11	2.07338		1.12613	1.10636	1.14625	4.23714e-39	1.44941
General Health	Destination on discharge: NHS transfer: general ward and more (HOSP)	B		1.23571	1.05402	1.44873	0.013916	1.29262		1.39951	1.09972	1.78103	0.00939778	1.43088		1.25057	0.857692	1.8234	0.295207	1		3.46384	2.45646	4.88433	4.6697e-12	4.34795		1.22976	1.15171	1.31311	1.10099e-09	1.56972
General Health	General hospital episode (HOSP)	B		1.00594	1.00378	1.00811	1.65057e-07	1.06538		1.00489	1.00112	1.00869	0.0157376	1.03457		1.00773	1.00262	1.01288	0.00492939	1.05384		1.00978	1.00353	1.01606	0.00345803	1.06307		1.003	1.00197	1.00404	1.8059e-08	1.04642
General Health	Number of operations (SR)	C	0.121119		0.102607	0.13963	0	1.41535	0.210479		0.18052	0.240438	0	1.62017	0.289118		0.244081	0.334156	0	1.78294	0.433311		0.367556	0.499065	0	2.10572	0.105923		0.0971302	0.114715	0	1.40024
General Health	Complications of procedures, not elsewhere classified (HOSP)	B		1.24926	1.08527	1.43803	0.0033269	1.38948		1.46104	1.18774	1.79723	0.000576494	1.65996		1.07057	0.755612	1.51682	0.740126	1		2.24334	1.57343	3.19848	1.65798e-05	2.52331		1.16489	1.09695	1.23703	9.96191e-07	1.42308
Hearing and Eyes	Hearing difficulty: yes (SR)	B		1.1822	1.14315	1.2226	6.24227e-22	1.54767		1.27011	1.20541	1.33827	1.08294e-18	1.70302		1.33151	1.23394	1.43679	5.5138e-13	1.77121		1.41713	1.27577	1.57416	2.36749e-10	1.86891		1.11523	1.09889	1.13181	3.68605e-47	1.42854
Hearing and Eyes	Hearing difficulty with background noise (SR)	B		1.20109	1.17199	1.23092	7.55829e-48	1.62095		1.29691	1.2496	1.346	3.60583e-42	1.80808		1.33298	1.2623	1.40762	1.87659e-24	1.83772		1.45894	1.3573	1.56819	4.74666e-24	2.05369		1.12258	1.11082	1.13446	3.04549e-102	1.46167
Hearing and Eyes	Age started glasses/contacts (SR)	C	-0.0140467		-0.0327029	0.00460956	0.176714	1	-0.00728178		-0.0376359	0.0230723	0.683922	1	0.00451056		-0.041364	0.0503851	0.870024	1	0.024411		-0.042293	0.091115	0.51101	1	-0.00135905		-0.0102618	0.00754367	0.781573	1
Hearing and Eyes	Glaucoma (SR)	B		1.02019	0.834417	1.24731	0.870421	1		0.992242	0.707501	1.39158	0.964004	1		0.906146	0.529581	1.55047	0.753525	1		1.44385	0.764267	2.72771	0.298351	1		1.01982	0.925819	1.12337	0.712892	1
Hearing and Eyes	Cataract (SR)	B		1.21935	1.05074	1.41502	0.0138232	1.28164		1.36338	1.07892	1.72285	0.0136675	1.37072		1.49361	1.05872	2.10714	0.0315889	1.30806		2.09708	1.35046	3.25648	0.00165227	2.03841		1.17762	1.10183	1.25861	2.23432e-06	1.4368
Hearing and Eyes	Other eye problems (SR)	B		1.19807	1.14866	1.24961	1.46603e-16	1.5619		1.27673	1.19601	1.3629	7.14402e-13	1.68018		1.29765	1.17753	1.43003	3.40149e-07	1.63475		1.51351	1.3306	1.72155	8.1337e-10	1.99385		1.11998	1.09942	1.14093	9.73842e-33	1.43003
Hearing and Eyes	Senile cataract (HOSP)	B		1.23314	1.10001	1.38238	0.000601254	1.43168		1.21885	1.00611	1.47658	0.0558022	1.08454		1.09035	0.800719	1.48475	0.632752	1		1.60845	1.09638	2.3597	0.0218612	1.42143		1.10839	1.04953	1.17056	0.000297745	1.27752
Hearing and Eyes	Other cataract (HOSP)	B		1.03061	0.934469	1.13665	0.594014	1		1.09353	0.931008	1.28441	0.321339	1		0.955993	0.736007	1.24173	0.768919	1		1.38558	0.997337	1.92495	0.0692365	1		1.03669	0.988977	1.08671	0.150817	1
Hearing and Eyes	Hearing aid use (SR)	B		1.14569	1.01485	1.2934	0.0398108	1.13762		1.1157	0.915264	1.36004	0.323281	1		1.02029	0.745477	1.3964	0.915469	1		1.40027	0.957558	2.04766	0.105084	1		1.06443	1.00575	1.12654	0.0360714	1.08183
Home Environment and Transport	Home area population density England/Wales urban, less sparse (GEO)	B		1.01448	1.00526	1.02378	0.0034425	1.07799		1.01599	1.0015	1.03069	0.0407027	1.04029		1.04729	1.02699	1.06799	7.91574e-06	1.19347		1.07801	1.05017	1.10659	4.68224e-08	1.27971		1.01411	1.01003	1.01821	1.74411e-11	1.1107
Home Environment and Transport	Home area population density England/Wales village, less sparse (GEO)	B		1.01439	0.937683	1.09738	0.757843	1		0.974111	0.85341	1.11188	0.734354	1		0.846329	0.682472	1.04953	0.160828	1		0.609788	0.420053	0.885227	0.0138597	1.51236		0.95915	0.921636	0.99819	0.0467103	1.04443
Home Environment and Transport	NO2 2010 (GEO)	C	0.044647		0.0266526	0.0626414	2.60816e-06	1.18329	0.0433492		0.0142068	0.0724916	0.0054922	1.12811	0.107781		0.0638788	0.151684	3.25233e-06	1.31198	0.0914066		0.0274486	0.155365	0.00802241	1.18683	0.0299087		0.0213536	0.0384639	1.35219e-11	1.16113
Home Environment and Transport	Home area population density England/Wales urban, town and fringe (GEO)	B		0.982393	0.915822	1.0538	0.659078	1		0.96012	0.854299	1.07905	0.543904	1		0.833771	0.690423	1.00688	0.0796465	1		0.822167	0.621131	1.08827	0.205995	1		0.962979	0.929977	0.997152	0.0394408	1.05638
Home Environment and Transport	NO 2010 (GEO)	C	0.0427207		0.0251412	0.0603001	4.25605e-06	1.17958	0.0434682		0.0149978	0.0719385	0.00437618	1.1338	0.100698		0.0578046	0.143591	8.8494e-06	1.29722	0.0968686		0.0343824	0.159355	0.00387788	1.21633	0.0292597		0.0209004	0.0376191	1.28152e-11	1.16131
Home Environment and Transport	NO2 2005 (GEO)	C	0.0465939		0.0282071	0.0649808	1.55274e-06	1.1871	0.0453518		0.0155748	0.0751287	0.00446561	1.13326	0.090029		0.0451715	0.134886	0.000155876	1.24808	0.0795572		0.0142113	0.144903	0.0245953	1.12697	0.0280007		0.0192591	0.0367422	5.98332e-10	1.15004
Home Environment and Transport	PM2.5 2010 (GEO)	C	0.0461952		0.0280017	0.0643887	1.48434e-06	1.19103	0.0529079		0.0234956	0.0823202	0.000722682	1.17256	0.127852		0.0836242	0.172079	3.63813e-08	1.37668	0.0880607		0.0240048	0.152117	0.0108238	1.17501	0.0332646		0.02464	0.0418891	8.07488e-14	1.1772
Home Environment and Transport	PM10 2007 (GEO)	C	0.0617122		0.0437229	0.0797016	5.41056e-11	1.24648	0.0557931		0.0266598	0.0849265	0.000313687	1.18359	0.124449		0.0805729	0.168325	6.65662e-08	1.36285	0.132757		0.068767	0.196747	9.06314e-05	1.32752	0.038724		0.0301697	0.0472783	0	1.19723
Home Environment and Transport	PM10 2010 (GEO)	C	0.0312877		0.0126756	0.0498998	0.00176408	1.12002	0.0249116		-0.00517689	0.055	0.130104	1	0.063837		0.0185936	0.10908	0.00878947	1.14907	0.0498509		-0.0156669	0.115369	0.165991	1	0.0180796		0.00926245	0.0268968	8.22557e-05	1.10086
Home Environment and Transport	Total traffic load on major roads (GEO)	C	0.0143537		-0.00324837	0.0319559	0.141454	1	0.00898974		-0.0195148	0.0374943	0.586908	1	0.0246856		-0.0182573	0.0676284	0.311996	1	0.0611923		-0.0013644	0.123749	0.0725163	1	0.00992971		0.00156062	0.0182988	0.0238642	1.03982
Home Environment and Transport	Lives in house/bungalow (SR)	B		0.982991	0.977295	0.988719	1.89616e-08	1.11883		0.956509	0.946185	0.966946	3.20514e-15	1.22221		0.941607	0.925089	0.95842	7.90794e-11	1.25614		0.913113	0.887561	0.939401	9.72051e-10	1.32656		0.979371	0.976209	0.982543	3.19177e-36	1.15224
Home Environment and Transport	Car/MV used for transport (SR)	B		0.961374	0.952381	0.970451	7.51879e-16	1.20758		0.947677	0.932573	0.963025	1.60581e-10	1.23807		0.920229	0.896596	0.944485	1.04362e-09	1.30824		0.883172	0.847276	0.920589	1.16779e-08	1.39237		0.970166	0.965449	0.974907	9.32228e-34	1.18823
Home Environment and Transport	Home location at assessment - east co-ordinate (GEO)	C	0.0298758		0.0130105	0.0467411	0.000937413	1.12616	0.0188359		-0.0084565	0.0461282	0.210884	1	0.0191031		-0.0220257	0.0602319	0.419735	1	0.0577121		-0.00235294	0.117777	0.0774098	1	0.0130677		0.00504539	0.0210901	0.00181244	1.07517
Home Environment and Transport	Home location - east co-ordinate (GEO)	C	0.0308885		0.0140553	0.0477217	0.000600841	1.13149	0.00955039		-0.0176868	0.0367876	0.542414	1	0.0183886		-0.0225758	0.059353	0.437416	1	0.0771942		0.0173991	0.136989	0.0169348	1.14874	0.0130448		0.00504613	0.0210436	0.00179409	1.07505
Home Environment and Transport	Public transport used for transport (SR)	B		1.04919	1.0228	1.07627	0.000417368	1.17549		1.05879	1.01613	1.10325	0.00963479	1.14413		1.08444	1.02028	1.15263	0.0137409	1.16412		1.1398	1.04574	1.24233	0.00468123	1.26444		1.03272	1.02052	1.04506	1.73951e-07	1.16523
Home Environment and Transport	Number of vehicles in household: 0 (SR)	B		1.3649	1.26979	1.46713	0	1.85509		1.64112	1.47785	1.82242	0	2.31821		1.96211	1.69876	2.26629	0	2.78827		2.61113	2.16597	3.14776	0	3.75515		1.27486	1.23764	1.31319	0	1.77997
Home Environment and Transport	Average 24hr sound level (GEO)	C	0.0124623		-0.00525626	0.030181	0.209542	1	0.0174598		-0.0112375	0.0461571	0.275868	1	0.0370721		-0.00615892	0.0803031	0.119289	1	0.0423108		-0.0206667	0.105288	0.223674	1	0.0108776		0.00245389	0.0193012	0.0139382	1.05015
Home Environment and Transport	PM 2.5-10 2010 (GEO)	C	0.0158104		-0.00248866	0.0341095	0.118335	1	0.0204892		-0.00909534	0.0500737	0.20968	1	0.0300131		-0.0144698	0.0744961	0.226585	1	0.0310528		-0.0333624	0.0954679	0.392091	1	0.0104231		0.00175559	0.0190907	0.0220275	1.04216
Home Environment and Transport	Home location - north co-ordinate (GEO)	C	-0.0463483		-0.0634628	-0.0292339	2.70755e-07	1.19842	-0.0672573		-0.0949418	-0.0395727	4.11126e-06	1.2379	-0.0829767		-0.124625	-0.041328	0.000174898	1.24436	-0.0617349		-0.122526	-0.000943835	0.0625099	1.03286	-0.0292818		-0.0374118	-0.0211517	3.22867e-12	1.16424
Home Environment and Transport	Open solid fuel fire in winter in home (SR)	B		1.03552	0.983422	1.09038	0.227416	1		1.08096	0.995515	1.17373	0.0808732	1		0.989975	0.868508	1.12843	0.899402	1		0.858508	0.696744	1.05783	0.184712	1		1.00801	0.983613	1.03302	0.556363	1
Home Environment and Transport	Husband/wife/partner in household (SR)	B		0.978917	0.971496	0.986394	1.01076e-07	1.13205		0.941773	0.928074	0.955674	3.3418e-15	1.26668		0.926681	0.904513	0.949392	1.89523e-09	1.29026		0.899485	0.864955	0.935394	2.66777e-07	1.3408		0.974073	0.969864	0.978301	3.13022e-32	1.17275
Home Environment and Transport	Traffic intensity on nearest major road (GEO)	C	-0.00301748		-0.0206237	0.0145887	0.76619	1	-0.00133943		-0.0298589	0.02718	0.935313	1	0.0244969		-0.0184619	0.0674558	0.313904	1	0.0134167		-0.0491638	0.0759971	0.708137	1	0.00259901		-0.00576883	0.0109669	0.575641	1
Home Environment and Transport	Walk for transport (SR)	B		0.980571	0.964388	0.997026	0.029911	1.05768		0.970241	0.943895	0.997322	0.0420077	1.05458		0.956942	0.917327	0.998268	0.0569466	1.04343		0.958776	0.900672	1.02063	0.223102	1		0.985487	0.977506	0.993534	0.000566371	1.08745
Home Environment and Transport	Gas hob/cooker in home (SR)	B		1.01532	1.0042	1.02655	0.0107814	1.06917		0.992528	0.974762	1.01062	0.469511	1		1.00548	0.979237	1.03243	0.728909	1		0.983269	0.945048	1.02304	0.449273	1		1.00081	0.995576	1.00607	0.781179	1
Home Environment and Transport	Place of birth in UK - north co-ordinate (GEO)	C	-0.048068		-0.0668645	-0.0292716	1.24786e-06	1.19476	-0.0654979		-0.0962771	-0.0347186	5.8121e-05	1.2156	-0.0939021		-0.140423	-0.0473811	0.000143207	1.26042	-0.0588108		-0.126556	0.0089345	0.112135	1	-0.0303423		-0.0393491	-0.0213355	7.27102e-11	1.16197
Home Environment and Transport	Place of birth in UK - east co-ordinate (GEO)	C	0.0308463		0.0114825	0.05021	0.00312133	1.11246	0.0311527		-0.000570133	0.0628756	0.0695274	1	0.0586635		0.0107505	0.106576	0.0238708	1.10878	0.110891		0.0411106	0.180671	0.00302639	1.23461	0.0223356		0.0130559	0.0316154	3.65653e-06	1.12064
Home Environment and Transport	Exposure to tobacco smoke outside home (SR)	C	0.0252809		0.0142141	0.0363477	1.59311e-05	1.17396	0.0691384		0.0509824	0.0872944	2.71298e-13	1.38227	0.0935404		0.0658122	0.121269	1.11794e-10	1.45443	0.140511		0.0993095	0.181712	7.30296e-11	1.61012	0.0321199		0.0267578	0.0374819	0	1.25345
Home Environment and Transport	Transport used: cycle (SR)	B		1.03714	0.964955	1.11472	0.368417	1		1.00539	0.893817	1.13089	0.935313	1		1.07546	0.904788	1.27834	0.460987	1		0.872311	0.659806	1.15326	0.385386	1		1.00627	0.972088	1.04164	0.744452	1
Home Environment and Transport	Son/daughter in household (SR)	B		0.981694	0.962749	1.00101	0.0859009	1		0.965614	0.93666	0.995464	0.033575	1.07222		0.994948	0.951711	1.04015	0.847487	1		0.967335	0.907057	1.03162	0.3578	1		0.989466	0.980616	0.998397	0.0247919	1.04171
Home Environment and Transport	Gas fire used regularly in winter in home (SR)	B		0.9845	0.96169	1.00785	0.233251	1		0.945099	0.908673	0.982984	0.0074409	1.15001		0.964686	0.909952	1.02271	0.275691	1		0.943181	0.865488	1.02785	0.218232	1		0.982252	0.971129	0.993502	0.00263533	1.08768
Home Environment and Transport	Smoking/smokers in household (SR)	B		1.05797	0.995551	1.1243	0.0934076	1		1.00652	0.912296	1.11048	0.912082	1		1.05759	0.916158	1.22086	0.4948	1		1.02268	0.829873	1.26027	0.85167	1		1.01659	0.988107	1.04589	0.282058	1
Home Environment and Transport	Time at current address (SR)	C	-0.0869954		-0.102021	-0.0719693	0	1.37697	-0.136582		-0.160898	-0.112266	0	1.51122	-0.205121		-0.241671	-0.16857	0	1.69036	-0.179895		-0.233238	-0.126553	1.19043e-10	1.55733	-0.0654121		-0.0725466	-0.0582776	0	1.32842
Home Environment and Transport	Accomodation: own outright (SR)	B		0.947091	0.933197	0.961193	1.8342e-12	1.24532		0.884393	0.860685	0.908753	2.71123e-18	1.43281		0.82616	0.788476	0.865646	3.81592e-15	1.57864		0.782973	0.729857	0.839956	2.83979e-11	1.66682		0.941247	0.933648	0.948908	3.75619e-48	1.29205
Inflammation, Cancer, and Blood	Reticulocyte percentage (LAB)	C	0.0178309		0.00173159	0.0339303	0.042393	1.04477	0.0289752		0.00289589	0.0550544	0.0396575	1.05863	0.092328		0.0531224	0.131534	8.3012e-06	1.30244	0.044452		-0.0127996	0.101704	0.157354	1	0.0190303		0.0113765	0.0266842	1.69402e-06	1.12186
Inflammation, Cancer, and Blood	Immature reticulocyte fraction (LAB)	C	0.0270934		0.00917611	0.0450107	0.00505402	1.10213	0.0637087		0.0346877	0.0927298	3.33845e-05	1.21788	0.128649		0.0850257	0.172273	1.8787e-08	1.38264	0.15765		0.0939268	0.221374	2.713e-06	1.40909	0.0362898		0.0277731	0.0448065	0	1.19083
Inflammation, Cancer, and Blood	Creatinine (enzymatic) in urine (LAB)	C	0.0243419		0.00972083	0.0389629	0.00196554	1.11687	0.0440563		0.0203924	0.0677201	0.000461391	1.17792	0.0498727		0.0143604	0.085385	0.0091101	1.14565	0.149004		0.0970577	0.200951	4.7816e-08	1.47567	0.0246306		0.0176887	0.0315724	6.7049e-12	1.16371
Inflammation, Cancer, and Blood	Sodium in urine (LAB)	C	0.0144756		-0.00109187	0.030043	0.0927199	1	0.0293645		0.00417323	0.0545557	0.0310881	1.07172	0.0274427		-0.0104222	0.0653077	0.192148	1	0.107773		0.0524468	0.1631	0.000247438	1.30387	0.0160974		0.00870442	0.0234905	2.88697e-05	1.10623
Inflammation, Cancer, and Blood	Eosinophill count (LAB)	C	0.0266727		0.0096665	0.0436788	0.00358297	1.10759	0.0398115		0.0122565	0.0673666	0.00710553	1.1228	0.0425163		0.00107233	0.0839603	0.0607398	1.03477	0.0673644		0.00690289	0.127826	0.0406131	1.09018	0.0185109		0.0104264	0.0265953	1.07838e-05	1.11206
Inflammation, Cancer, and Blood	White blood cell (leukocyte) count (LAB)	C	0.0327056		0.0171777	0.0482336	7.40674e-05	1.15617	0.0547535		0.0295916	0.0799154	3.9172e-05	1.21461	0.119461		0.0816462	0.157276	1.615e-09	1.40717	0.201134		0.145876	0.256392	3.34327e-12	1.61363	0.0377368		0.0303575	0.0451162	0	1.21775
Inflammation, Cancer, and Blood	Potassium in urine (LAB)	C	0.0310423		0.0133272	0.0487575	0.00107256	1.12525	0.0426494		0.0139924	0.0713063	0.00548566	1.12881	0.0191651		-0.0238422	0.0621724	0.438706	1	0.0783871		0.0154154	0.141359	0.0213824	1.13634	0.0179753		0.00956768	0.0263829	4.01278e-05	1.10418
Inflammation, Cancer, and Blood	Mean corpuscular volume (LAB)	C	0.00640751		-0.011015	0.02383	0.519749	1	0.0113044		-0.016941	0.0395497	0.482283	1	0.0512005		0.00874261	0.0936584	0.025974	1.10078	-0.0842069		-0.146209	-0.0222048	0.0117969	1.16978	0.00242657		-0.00586695	0.0107201	0.596211	1
Inflammation, Cancer, and Blood	Haemoglobin concentration (LAB)	C	-0.0178563		-0.0312467	-0.00446587	0.0138005	1.08055	-0.0102247		-0.0319242	0.0114749	0.407243	1	-0.018682		-0.0512938	0.0139299	0.312609	1	-0.0378698		-0.0855153	0.00977568	0.146984	1	-0.00859728		-0.0149615	-0.00223302	0.010138	1.05568
Inflammation, Cancer, and Blood	Lymphocyte percentage (LAB)	C	-0.00301453		-0.0204273	0.0143983	0.765427	1	-0.00464837		-0.0328655	0.0235688	0.780257	1	0.0333494		-0.00907383	0.0757726	0.155237	1	-0.00355229		-0.0654624	0.0583578	0.92818	1	0.00193277		-0.00634758	0.0102131	0.673016	1
Inflammation, Cancer, and Blood	Neutrophill percentage (LAB)	C	0.00034973		-0.017134	0.0178335	0.975712	1	0.00436162		-0.0239698	0.032693	0.791173	1	-0.0190375		-0.0616336	0.0235586	0.438617	1	0.028187		-0.0339706	0.0903446	0.419118	1	0.000577827		-0.0077345	0.00889016	0.898055	1
Inflammation, Cancer, and Blood	Cancer diagnosed by doctor (SR)	B		1.10086	1.03171	1.17464	0.00607301	1.21258		1.17507	1.05832	1.3047	0.00400538	1.30677		1.33344	1.14644	1.55095	0.000340955	1.55617		1.14965	0.908846	1.45425	0.284194	1		1.07914	1.04691	1.11236	1.31758e-06	1.26852
Inflammation, Cancer, and Blood	Platelet count (LAB)	C	0.0141442		-0.00362516	0.0319135	0.151211	1	0.0134847		-0.0153124	0.0422818	0.409553	1	0.0616403		0.0183757	0.104905	0.00814933	1.1505	0.113585		0.0503441	0.176825	0.000756104	1.27337	0.0175254		0.00907494	0.0259759	6.81053e-05	1.10132
Inflammation, Cancer, and Blood	Mean platelet (thrombocyte) volume (LAB)	C	0.000880488		-0.0172855	0.0190465	0.942307	1	0.00679572		-0.0226476	0.036239	0.694063	1	0.023345		-0.0209089	0.0675988	0.35446	1	0.00832261		-0.0563253	0.0729705	0.82238	1	0.00396704		-0.00467172	0.0126058	0.39956	1
Joints and Pain	Chest pain or discomfort (SR)	B		1.31295	1.25647	1.37197	2.97968e-33	1.82415		1.48288	1.39033	1.58159	1.75938e-32	2.127		1.68876	1.54706	1.84345	4.34824e-31	2.46702		2.19025	1.96951	2.43573	9.75322e-47	3.35134		1.21686	1.19569	1.23841	4.97563e-106	1.67942
Joints and Pain	Headache (SR)	B		1.15366	1.11904	1.18934	1.37744e-19	1.48403		1.19956	1.14516	1.25654	4.94884e-14	1.55288		1.33089	1.2485	1.41872	6.87682e-18	1.8055		1.42971	1.31017	1.56016	3.72887e-15	1.94764		1.103	1.08871	1.11749	1.05582e-48	1.39947
Joints and Pain	Neck/shoulder pain (SR)	B		1.20257	1.16516	1.24119	1.12408e-29	1.60383		1.2864	1.22638	1.34936	1.89714e-24	1.75328		1.38118	1.2915	1.47709	1.61067e-20	1.90506		1.6117	1.4789	1.75644	6.14837e-27	2.32047		1.13293	1.11794	1.14812	6.50924e-75	1.48105
Joints and Pain	Back pain (SR)	B		1.2251	1.18647	1.26498	9.40577e-35	1.65684		1.34679	1.28405	1.41259	8.37485e-34	1.88799		1.46528	1.3707	1.5664	1.32954e-28	2.08352		1.55998	1.42407	1.70886	4.567e-21	2.20117		1.14629	1.13102	1.16176	3.46616e-88	1.51598
Joints and Pain	Stomach/abdominal pain (SR)	B		1.30886	1.23158	1.39099	0	1.76564		1.48614	1.35662	1.62803	0	2.05217		2.04838	1.81541	2.31124	0	3.03208		2.42344	2.05573	2.85694	0	3.52891		1.25347	1.22198	1.28577	0	1.7428
Joints and Pain	Knee pain (SR)	B		1.18655	1.14425	1.23042	9.83934e-20	1.55053		1.2966	1.22716	1.36997	8.06208e-20	1.75513		1.32936	1.22673	1.44058	1.1687e-11	1.75411		1.64772	1.48967	1.82254	1.11815e-21	2.34376		1.1303	1.11284	1.14803	3.24406e-53	1.46719
Joints and Pain	Osteoarthritis (SR)	B		1.22339	1.14549	1.3066	5.26088e-09	1.55372		1.26146	1.1332	1.40422	4.24557e-05	1.52173		1.57662	1.35754	1.83107	6.45104e-09	2.05423		1.9684	1.60968	2.40705	1.28424e-10	2.60033		1.16706	1.13283	1.20234	0	1.52074
Joints and Pain	Medication: diclofenac (SR)	B		1.18976	1.04179	1.35876	0.0155937	1.25043		1.3099	1.06567	1.6101	0.0148942	1.33022		1.74337	1.32948	2.2861	0.000111183	1.99132		1.14428	0.712395	1.83801	0.609222	1		1.13948	1.07448	1.2084	1.94437e-05	1.35737
Joints and Pain	Medication: co-codamol (SR)	B		1.31952	1.14707	1.51791	0.00020276	1.55779		1.92113	1.58619	2.32678	7.19798e-11	2.55046		2.6534	2.07605	3.39131	2.30669e-14	3.57068		2.75654	1.95941	3.87797	1.51485e-08	3.33049		1.34495	1.27462	1.41915	0	1.86626
Joints and Pain	Paracetamol (SR)	B		1.10498	1.06681	1.14451	6.62716e-08	1.33378		1.14169	1.0811	1.20568	4.10663e-06	1.37721		1.25126	1.15922	1.35061	2.22537e-08	1.58884		1.41211	1.27671	1.56186	6.17632e-11	1.87108		1.0823	1.06576	1.09909	1.70123e-23	1.33051
Joints and Pain	Coxarthrosis (HOSP)	B		1.0736	0.963754	1.19597	0.239489	1		1.00768	0.836041	1.21457	0.940445	1		1.35153	1.05049	1.73885	0.0273512	1.28078		1.35534	0.938654	1.95701	0.130636	1		1.06586	1.01268	1.12184	0.0175685	1.12599
Joints and Pain	Gonarthrosis (HOSP)	B		1.15971	1.04461	1.2875	0.00880685	1.26048		1.20073	1.01358	1.42243	0.0451156	1.13089		1.31112	1.02506	1.67701	0.043156	1.18532		1.48487	1.06	2.08004	0.0305618	1.31218		1.10653	1.05466	1.16094	5.13169e-05	1.29476
Joints and Pain	Other joint disorders, not elsewhere classified (HOSP)	B		1.35115	1.18384	1.54211	1.70171e-05	1.65035		1.56641	1.28535	1.90893	1.74781e-05	1.89097		1.63325	1.2247	2.17808	0.00141565	1.74929		2.70552	1.94195	3.76933	1.08697e-08	3.29443		1.24878	1.18182	1.31953	5.41961e-15	1.64536
Joints and Pain	Other invertebral disk disorders (HOSP)	B		1.13972	0.977054	1.32947	0.12454	1		1.8295	1.49817	2.23409	7.97526e-09	2.36209		2.03934	1.54421	2.69322	1.16117e-06	2.46093		2.7914	1.98266	3.93003	1.09001e-08	3.37847		1.28794	1.21554	1.36464	0	1.72741
Joints and Pain	Dorsalgia (HOSP)	B		1.20487	1.07051	1.35609	0.00343086	1.34524		1.66564	1.41478	1.96097	2.47307e-09	2.18083		2.15928	1.74309	2.67484	5.73933e-12	2.88119		2.63573	1.99574	3.48095	2.81087e-11	3.40543		1.27889	1.22156	1.33892	0	1.7418
Joints and Pain	Hand grip strength R (LAB)	C	-0.0125009		-0.0221462	-0.00285551	0.0166385	1.07483	-0.0297644		-0.0453664	-0.0141625	0.000329431	1.18198	-0.0300332		-0.0534738	-0.00659269	0.0177516	1.11812	-0.0777863		-0.112169	-0.043404	1.90062e-05	1.36269	-0.0141965		-0.0187799	-0.00961303	2.17044e-09	1.14549
Joints and Pain	Hip pain (SR)	B		1.31663	1.24664	1.39055	0	1.80115		1.55952	1.43545	1.69432	0	2.22605		1.82156	1.62005	2.04814	0	2.62231		2.22239	1.89465	2.60683	0	3.19658		1.23851	1.20953	1.26818	0	1.71295
Joints and Pain	Pain in throat and chest (HOSP)	B		1.35745	1.26055	1.46179	2.32592e-15	1.83365		1.52696	1.36516	1.70794	4.1132e-13	2.0712		1.67652	1.42949	1.96623	5.90121e-10	2.21305		2.42144	1.98632	2.95187	0	3.38602		1.23603	1.19782	1.27547	0	1.68459
Joints and Pain	Ibprofen (SR)	B		1.07774	1.03391	1.12344	0.000753127	1.22113		1.1607	1.08956	1.23649	7.96358e-06	1.40194		1.14209	1.03893	1.2555	0.00912747	1.24005		1.21971	1.06996	1.3904	0.00473433	1.34356		1.06006	1.04059	1.07989	1.19212e-09	1.24612
Joints and Pain	Facial pain (SR)	B		1.34272	1.19865	1.50411	8.44543e-07	1.68662		1.50717	1.27192	1.78593	4.60054e-06	1.86001		1.95695	1.56562	2.4461	9.47515e-09	2.50665		2.63807	1.99378	3.49056	3.63874e-11	3.40139		1.26125	1.20433	1.32087	0	1.70039
Joints and Pain	Migraine (SR)	B		1.03537	0.95109	1.12711	0.477005	1		1.19197	1.04721	1.35675	0.01147	1.26955		1.28766	1.06747	1.55327	0.012457	1.33582		1.82647	1.44086	2.31528	1.42918e-06	2.23787		1.10488	1.06453	1.14676	2.34581e-07	1.32662
Joints and Pain	Fractured/broken bones in last 5 years (SR)	B		1.11363	1.04875	1.18252	0.000807387	1.27486		1.21933	1.1092	1.34039	7.64042e-05	1.45724		1.35121	1.17813	1.54972	3.33546e-05	1.63622		1.40852	1.15719	1.71444	0.00109662	1.58369		1.1018	1.07206	1.13236	7.16549e-12	1.35
Joints and Pain	Abdominal and pelvic pain (HOSP)	B		1.23128	1.14738	1.32131	1.96973e-08	1.55861		1.39236	1.25172	1.54881	3.03494e-09	1.81304		1.74866	1.51374	2.02004	1.07408e-13	2.3956		1.96668	1.61379	2.39672	6.45717e-11	2.60905		1.19453	1.15924	1.23089	0	1.5889
Joints and Pain	Hand grip strength L (LAB)	C	-0.00939284		-0.0188736	8.78687e-05	0.071423	1	-0.0219519		-0.0372946	-0.00660928	0.00768438	1.11925	-0.019134		-0.0421842	0.00391616	0.132119	1	-0.0638023		-0.0975814	-0.0300231	0.000386605	1.28957	-0.0106065		-0.0151143	-0.00609866	6.05329e-06	1.11384
Physical Activity	Heavy DIY physical activity in past month (SR)	B		0.965143	0.942696	0.988124	0.00515728	1.12231		0.990062	0.952841	1.02874	0.65509	1		0.959762	0.904085	1.01887	0.21744	1		0.964039	0.882465	1.05315	0.45965	1		0.986303	0.975053	0.997682	0.0220275	1.05058
Physical Activity	Activity: sports club/gym (SR)	B		0.953292	0.930038	0.977128	0.00028242	1.17818		0.87861	0.841976	0.916838	6.78562e-09	1.40524		0.870775	0.816133	0.929075	5.56097e-05	1.36299		0.745859	0.670392	0.829821	1.71129e-07	1.70221		0.943653	0.931899	0.955554	2.59914e-19	1.26714
Physical Activity	Walk duration (SR)	C	0.0255083		0.00945396	0.0415627	0.00319481	1.11256	0.0315838		0.00550201	0.0576655	0.0247807	1.08401	0.112132		0.0727725	0.151492	5.81734e-08	1.38049	0.187598		0.129466	0.245731	7.30205e-10	1.5676	0.0315104		0.0238249	0.0391958	1.83324e-15	1.19013
Physical Activity	Days/wk of moderate physical activity 10 min or more (SR)	C	0.019443		0.00176379	0.0371222	0.0439064	1.04272	0.060241		0.0315598	0.0889222	7.32606e-05	1.20561	0.0906485		0.0475912	0.133706	7.08941e-05	1.26366	0.110934		0.0475751	0.174292	0.00103886	1.26375	0.0278254		0.0194046	0.0362463	1.66822e-10	1.15479
Physical Activity	Duration of moderate physical activity (SR)	C	0.0246167		0.00830438	0.040929	0.00513301	1.10748	0.0572719		0.0306294	0.0839145	4.8657e-05	1.227	0.111007		0.0708941	0.151119	1.40763e-07	1.38544	0.168582		0.109033	0.228132	7.16368e-08	1.51827	0.0337821		0.0259452	0.0416191	0	1.2054
Physical Activity	Usual walking pace: slow (SR)	B		1.30367	1.2039	1.4117	1.98356e-10	1.69936		1.6491	1.46916	1.85109	0	2.29938		2.04236	1.74577	2.38933	0	2.88679		2.69077	2.19832	3.29354	0	3.82136		1.27963	1.23877	1.32183	0	1.78262
Physical Activity	Light DIY physical activity in past month (SR)	B		0.99956	0.984539	1.01481	0.964928	1		0.976877	0.95217	1.00222	0.0927191	1		0.984873	0.947078	1.02418	0.4948	1		0.992013	0.936807	1.05047	0.809011	1		0.99456	0.987164	1.00201	0.170728	1
Physical Activity	Frequency of stair climbing in past 4 weeks: none (SR)	B		1.12864	1.05427	1.20825	0.000915117	1.29347		1.3018	1.17192	1.44608	1.91789e-06	1.62078		1.46523	1.26056	1.70313	1.46159e-06	1.83366		1.27318	1.01191	1.6019	0.0532935	1.12169		1.11575	1.08207	1.15047	4.75756e-12	1.38008
Physical Activity	Other physical activity in past month (SR)	B		0.966767	0.951341	0.982442	7.6826e-05	1.15275		0.927468	0.902443	0.953187	1.60963e-07	1.2761		0.90704	0.869423	0.946284	1.31429e-05	1.30169		0.850568	0.795732	0.909184	4.11653e-06	1.43135		0.964527	0.956733	0.972385	5.65461e-18	1.1993
Physical Activity	Strenuous sports in past month (SR)	B		1.00904	0.954889	1.06626	0.776948	1		0.953248	0.8707	1.04362	0.346486	1		0.888409	0.771229	1.02339	0.129539	1		0.745409	0.591592	0.939219	0.0185582	1.32721		0.966775	0.941313	0.992926	0.015945	1.09183
Physical Activity	Days/wk walked 10 min or more (SR)	C	-0.00481812		-0.0221924	0.0125562	0.633644	1	0.00405605		-0.0240781	0.0321902	0.804384	1	0.0178844		-0.0244635	0.0602323	0.460579	1	0.0647514		0.00282776	0.126675	0.0546265	1.05552	0.00566825		-0.00259505	0.0139315	0.199247	1
Physical Activity	Days/wk of vigorous physical activity 10 min or more (SR)	C	0.0228907		0.00652834	0.0392532	0.00973055	1.08824	0.0305705		0.00405754	0.0570834	0.033057	1.06863	0.05665		0.0168885	0.0964115	0.00814933	1.1495	0.0983538		0.0398587	0.156849	0.00166029	1.24763	0.0199212		0.0121395	0.027703	8.16744e-07	1.12386
Physical Activity	Frequency of walk for pleasure in past month: once (SR)	B		0.937678	0.870672	1.00984	0.117534	1		0.868836	0.767415	0.983661	0.0361362	1.14656		0.872479	0.723344	1.05236	0.190621	1		0.827839	0.623908	1.09843	0.226005	1		0.94498	0.911144	0.980072	0.00300277	1.16437
Physical Activity	Duration of walk for pleasure: <15 min (SR)	B		1.07153	0.888761	1.29188	0.519749	1		1.06229	0.791366	1.42596	0.726216	1		0.929753	0.584891	1.47795	0.788173	1		1.56379	0.926351	2.63988	0.11818	1		1.04746	0.962465	1.13996	0.310266	1
Reaction Time	Mean time to correctly identify matches (LAB)	C	-0.00137305		-0.0165557	0.0138096	0.882477	1	0.0266157		0.0020252	0.0512062	0.0446529	1.04946	0.0326642		-0.00428852	0.069617	0.107905	1	0.0410199		-0.0131367	0.0951765	0.167676	1	0.0094528		0.00222913	0.0166765	0.0128366	1.05153
Reaction Time	Number of incorrect matches in round (LAB)	C	0.0237847		0.00878417	0.0387852	0.0032515	1.10816	0.0485925		0.0243055	0.0728796	0.000162562	1.19269	0.0831639		0.0466683	0.119659	1.61264e-05	1.28612	0.0503286		-0.0029467	0.103604	0.0828792	1	0.0222695		0.0151437	0.0293953	1.56058e-09	1.14649
Reaction Time	Time to complete round (LAB)	C	0.0066735		-0.00598084	0.0193278	0.34875	1	0.0116771		-0.00881631	0.0321706	0.310322	1	0.00843679		-0.0223605	0.0392341	0.640209	1	-0.019817		-0.0650117	0.0253777	0.434723	1	0.00235771		-0.00366191	0.00837732	0.474384	1
Reaction Time	Duration to first press snap-button in round (LAB)	C	-0.000460118		-0.0149288	0.0140085	0.964928	1	0.0324143		0.00897477	0.0558539	0.00994974	1.11184	0.0518271		0.0165986	0.0870557	0.00631539	1.158	0.0687653		0.0171353	0.120395	0.0135317	1.16108	0.0140893		0.00720368	0.020975	8.4974e-05	1.09892
Respiratory	Cough on most days (SR)	B		1.28876	1.21846	1.36311	2.82283e-18	1.7344		1.48715	1.36694	1.61793	9.68781e-20	2.07516		1.67374	1.48702	1.8839	5.22757e-17	2.33802		2.21926	1.91005	2.57852	8.89659e-25	3.22847		1.21678	1.1886	1.24563	4.226e-60	1.66206
Respiratory	Bring up phlegm on most days (SR)	B		1.37236	1.25716	1.49811	4.72458e-12	1.82575		1.87101	1.64924	2.12259	0	2.68402		2.03685	1.69906	2.44179	5.18565e-14	2.78889		2.69164	2.1053	3.44129	1.04265e-14	3.63074		1.30717	1.25995	1.35615	0	1.83225
Respiratory	Wheezing/whistling in chest in last year (SR)	B		1.25885	1.21142	1.30813	3.11183e-31	1.71751		1.43307	1.35431	1.5164	4.07325e-35	2.04702		1.71346	1.59106	1.84529	2.39108e-45	2.56081		2.05469	1.87184	2.25541	4.14968e-51	3.14931		1.20264	1.18436	1.2212	9.35947e-123	1.65164
Respiratory	Forced vital capacity (LAB)	C	-0.000833715		-0.011876	0.0102085	0.903929	1	-0.0134644		-0.0313344	0.00440561	0.171073	1	-0.0300773		-0.0571359	-0.00301863	0.0411448	1.07374	-0.0483069		-0.0880544	-0.00855941	0.0247928	1.12981	-0.00807774		-0.0133446	-0.00281091	0.00336193	1.07044
Respiratory	Forced expiratory volume in 1 second (LAB)	C	0.000777282		-0.00990418	0.0114587	0.906046	1	-0.0241299		-0.0414079	-0.00685179	0.00934005	1.11655	-0.0345341		-0.0606986	-0.00836959	0.0144409	1.13042	-0.0461751		-0.0846416	-0.00770865	0.0267441	1.1248	-0.00967324		-0.014769	-0.0045775	0.000271484	1.09323
Respiratory	Doctor dx. asthma, initial (SR)	B		1.20147	1.14743	1.25804	1.83226e-14	1.55873		1.32547	1.23672	1.42059	5.22082e-15	1.77779		1.48577	1.35014	1.63501	1.85746e-15	2.03771		1.80428	1.5971	2.03833	9.55029e-21	2.57364		1.15579	1.13374	1.17827	9.85977e-49	1.52314
Respiratory	Doctor dx. asthma, work FU (SR)	B		1.21042	1.14491	1.27967	5.31355e-11	1.55224		1.32836	1.2204	1.44586	1.52116e-10	1.73902		1.55725	1.38746	1.74781	1.8556e-13	2.12066		1.84163	1.57729	2.15028	4.02776e-14	2.53151		1.16491	1.1376	1.19287	4.1182e-36	1.53326
Respiratory	Ventolin 100mg inhaler (SR)	B		1.18543	1.06576	1.31854	0.00302243	1.33049		1.49894	1.28581	1.7474	5.29416e-07	1.89204		1.8101	1.46835	2.2314	6.66023e-08	2.29762		1.89478	1.41059	2.54517	4.36783e-05	2.17163		1.20219	1.15035	1.25637	4.60578e-16	1.56622
Respiratory	Doctor dx. hayfever/allergic rhinitis/eczema (SR)	B		1.08	1.05043	1.11039	1.35841e-07	1.28059		1.1385	1.09075	1.18834	7.6044e-09	1.40538		1.14505	1.07458	1.22015	5.67575e-05	1.35766		1.20929	1.10593	1.32231	5.93982e-05	1.44821		1.05738	1.04425	1.07067	4.46353e-18	1.2592
Respiratory	Doctor dx. hayfever/allergic rhinitis (SR)	B		1.07791	1.03587	1.12165	0.000414438	1.22864		1.19041	1.12058	1.26459	3.88503e-08	1.48816		1.19327	1.09025	1.30603	0.000228077	1.40394		1.27036	1.11483	1.44759	0.000589288	1.47261		1.0721	1.05306	1.09148	5.21951e-14	1.28945
Respiratory	Hayfever/allergic rhinitis (SR)	B		1.02894	0.95702	1.10627	0.494585	1		1.06758	0.951495	1.19783	0.310767	1		1.1102	0.936465	1.31618	0.276021	1		1.15724	0.906166	1.47787	0.281506	1		1.03432	1.00005	1.06976	0.0568489	1.00714
Respiratory	Doctor dx. emphysema/chronic bronchitis (SR)	B		1.68649	1.41273	2.0133	1.92271e-08	2.17633		2.01856	1.55903	2.61355	2.31433e-07	2.49258		3.25385	2.38939	4.43107	2.35197e-13	4.21142		4.65975	3.20898	6.76641	2.44833e-15	5.87141		1.47296	1.37872	1.57364	0	2.10133
Respiratory	Doctor dx. COPD (SR)	B		1.39194	1.12373	1.72417	0.00414129	1.49662		1.78069	1.29821	2.44248	0.000595859	1.92042		2.26491	1.4833	3.45838	0.000277094	2.32998		1.92936	0.981228	3.79365	0.0741107	1		1.28425	1.1734	1.40557	9.04858e-08	1.62449
Respiratory	Cetirizine (SR)	B		1.14199	0.981045	1.32934	0.114959	1		1.34056	1.0689	1.68126	0.015896	1.34029		1.38443	0.994002	1.92821	0.0741183	1		1.6314	1.04792	2.53976	0.0422018	1.27202		1.13393	1.06169	1.21109	0.000249965	1.3176
Respiratory	Doctor dx. chronic bronchitis (SR)	B		1.48679	1.21119	1.82511	0.000286529	1.71695		2.28866	1.74426	3.00296	6.16668e-09	2.88364		3.17245	2.24648	4.48008	1.59768e-10	3.91986		4.34883	2.78051	6.80177	3.52536e-10	5.00553		1.46928	1.36264	1.58425	0	2.06561
Respiratory	Peak expiratory flow (LAB)	C	0.0165904		0.00487926	0.0283016	0.00882063	1.09179	-0.00768543		-0.0266633	0.0112924	0.480053	1	0.00603823		-0.0226851	0.0347616	0.725326	1	-0.0163663		-0.058571	0.0258383	0.486717	1	0.00117042		-0.00442176	0.00676261	0.705209	1
Skin, Mouth, and Teeth	Mouth ulcers (SR)	B		1.21098	1.15407	1.2707	2.16418e-14	1.57575		1.19633	1.10746	1.29233	1.08696e-05	1.45245		1.21074	1.07914	1.3584	0.00188573	1.37137		1.49329	1.28686	1.73283	2.98155e-07	1.89444		1.10359	1.08008	1.1276	6.23229e-19	1.37418
Skin, Mouth, and Teeth	Dental problems: bleeding gums (SR)	B		1.15002	1.10485	1.19703	2.49957e-11	1.44521		1.12829	1.05855	1.20263	0.000369892	1.30749		1.20195	1.09711	1.31681	0.000146023	1.42352		1.33832	1.18489	1.51162	5.73521e-06	1.65294		1.07756	1.05856	1.09691	3.95318e-16	1.30754
Skin, Mouth, and Teeth	Dental problems: dentures (SR)	B		1.07123	1.01818	1.12703	0.0123838	1.15425		1.26488	1.1712	1.36605	5.75806e-09	1.61899		1.42935	1.2832	1.59214	2.41297e-10	1.88603		1.72316	1.49773	1.98251	9.81665e-14	2.36114		1.1249	1.10043	1.14992	2.20708e-25	1.43287
Skin, Mouth, and Teeth	Eczema/dermatitis (SR)	B		1.06289	0.955071	1.18289	0.310392	1		1.21611	1.03374	1.43065	0.0255925	1.22049		0.963117	0.73566	1.2609	0.811662	1		1.45227	1.04681	2.01477	0.035963	1.26818		1.06248	1.01195	1.11553	0.0177331	1.12194
Skin, Mouth, and Teeth	Follow-up examination after treatment for conditions other than malignant neoplasms (HOSP)	B		1.1327	1.00533	1.27621	0.0561912	1.0785		1.13248	0.933075	1.3745	0.246926	1		1.27283	0.966161	1.67684	0.111609	1		1.58333	1.10416	2.27044	0.018259	1.44329		1.09644	1.03865	1.15744	0.00112189	1.23903
Skin, Mouth, and Teeth	Other malignant skin neoplasm (HOSP)	B		0.969513	0.86475	1.08697	0.641591	1		0.945342	0.778383	1.14811	0.617965	1		1.08461	0.82003	1.43456	0.619422	1		0.983304	0.640038	1.51067	0.950076	1		0.993649	0.939775	1.05061	0.834687	1
Skin, Mouth, and Teeth	Ease of skin tanning: only burn (SR)	B		1.01039	0.965071	1.05784	0.695327	1		1.06039	0.985135	1.14139	0.14643	1		1.11202	0.996868	1.24048	0.077466	1		1.38379	1.18999	1.60915	4.82024e-05	1.66546		1.04322	1.02116	1.06575	0.000144835	1.16815
Skin, Mouth, and Teeth	Facial ageing (SR): about your age	O		0.890996	0.849381	0.93465	5.00137e-06	1.22292		0.829333	0.766062	0.897831	7.90443e-06	1.29709		0.728935	0.643174	0.826132	1.65898e-06	1.43225		0.674236	0.558062	0.814593	8.42742e-05	1.45385		0.902879	0.881695	0.924573	0	1.24393
Skin, Mouth, and Teeth	Facial ageing (SR): older than you are	O		1.17122	0.948649	1.44601	0.177675	1		1.26915	0.924749	1.74181	0.171073	1		1.42502	0.920747	2.20548	0.142157	1		1.22417	0.625977	2.39402	0.590026	1		1.10866	1.01192	1.21465	0.0313673	1.12177
Skin, Mouth, and Teeth	Use of sun/UV protection: never/rarely/no sun (SR)	B		1.33028	1.22414	1.44562	5.31355e-11	1.74796		1.65073	1.4652	1.85974	7.38386e-16	2.2908		2.03584	1.73095	2.39444	0	2.85577		2.62469	2.12082	3.24828	0	3.66259		1.27853	1.23605	1.32247	0	1.77621
Sleep	Recent feelings of tiredness or low energy: over half the days (SR)	B		1.7258	1.64002	1.81607	0	2.66454		2.45273	2.28173	2.63655	0	3.99187		3.17889	2.87636	3.51324	0	5.19952		4.258	3.71418	4.88145	0	6.88923		1.50131	1.47011	1.53317	0	2.30144
Sleep	Trouble falling or staying asleep, or sleeping too much: over half the days (SR)	B		1.52834	1.46104	1.59874	0	2.28176		2.00715	1.8772	2.14609	0	3.16044		2.45222	2.22907	2.69771	0	3.88426		3.24076	2.83817	3.70044	0	5.12226		1.38246	1.35573	1.40971	0	2.05018
Sleep	Frequency of tiredness/lethargy in last 2 weeks: over half the days (SR)	B		1.51272	1.43295	1.59693	0	2.2206		1.95005	1.80347	2.10855	0	3.00723		2.51599	2.2606	2.80023	0	3.94871		3.27224	2.83103	3.7822	0	5.10781		1.37611	1.34568	1.40723	0	2.02771
Sleep	Sleeplessness/insomnia: usually (SR)	B		1.27695	1.22853	1.32727	0	1.75839		1.43904	1.35344	1.53006	0	2.04507		1.76782	1.61599	1.93393	0	2.6137		1.91498	1.68179	2.1805	0	2.7526		1.20698	1.18558	1.22877	0	1.65464
Sleep	Sleep duration (SR)	C	-0.0390226		-0.0550697	-0.0229755	4.21241e-06	1.17905	-0.0775667		-0.103556	-0.0515778	1.23155e-08	1.29175	-0.1245		-0.163609	-0.0853903	1.20847e-09	1.40477	-0.127061		-0.184174	-0.0699471	2.64345e-05	1.3548	-0.0378582		-0.0454929	-0.0302235	0	1.21033
Sleep	Ease of getting up in AM: not at all easy (SR)	B		1.39842	1.28783	1.51851	5.38229e-15	1.89667		1.82851	1.62846	2.05315	0	2.6401		2.23048	1.90634	2.60974	0	3.22079		3.10854	2.54465	3.79737	0	4.52723		1.33136	1.28853	1.37561	0	1.89827
Sleep	Chronotype (SR): morning over evening	O		0.878531	0.837451	0.921627	2.8068e-07	1.24995		0.789425	0.729301	0.854507	1.23155e-08	1.37924		0.778272	0.692187	0.875064	5.4567e-05	1.34061		0.706693	0.595209	0.839058	0.000137782	1.40811		0.902974	0.882464	0.923962	0	1.24518
Sleep	Chronotype (SR): evening over morning	O		0.928105	0.882011	0.976609	0.00669101	1.12166		0.929914	0.856698	1.00939	0.103738	1		0.85493	0.756019	0.966781	0.0183367	1.14866		0.812279	0.679952	0.970358	0.031039	1.13921		0.950457	0.927909	0.973554	4.81937e-05	1.13042
Sleep	Chronotype (SR): evening	O		1.06286	0.9903	1.14074	0.118871	1		1.42923	1.28926	1.5844	3.368e-11	1.89995		1.43576	1.23545	1.66855	5.1277e-06	1.77479		1.52188	1.23294	1.87853	0.000171708	1.76885		1.13225	1.09835	1.16719	2.73637e-15	1.42701
Sleep	Nap during day: usually (SR)	B		1.37324	1.23667	1.52489	7.97999e-09	1.77768		1.6188	1.38512	1.8919	3.79076e-09	2.11548		1.62975	1.29447	2.05187	6.2492e-05	1.91187		2.06874	1.53483	2.78836	3.88781e-06	2.44085		1.22731	1.17366	1.28341	0	1.62512
Sleep	Narcolepsy: often/always (SR)	B		1.28147	1.13304	1.44934	0.00015469	1.52129		1.76601	1.48931	2.09413	1.77352e-10	2.34296		1.61208	1.24265	2.09134	0.000571824	1.79176		2.37171	1.73464	3.24276	1.51171e-07	2.8635		1.24489	1.18415	1.30874	0	1.65113
Sleep	Snoring (SR)	B		1.07498	1.04269	1.10826	7.31547e-06	1.25367		1.13322	1.08064	1.18836	5.64322e-07	1.37584		1.18922	1.10975	1.27438	2.00822e-06	1.45875		1.23629	1.12116	1.36324	4.22973e-05	1.48972		1.06168	1.04722	1.07634	2.5205e-17	1.26959
Trauma and Mental Illness	Serious illness, injury or assault of close relative in past 2 yrs (SR)	B		1.06907	1.02673	1.11315	0.00211666	1.1924		1.06622	0.999716	1.13715	0.065573	1		1.05503	0.958314	1.1615	0.325322	1		1.13969	0.99823	1.3012	0.0706695	1		1.03355	1.01452	1.05293	0.000660468	1.13588
Trauma and Mental Illness	Recent inability to stop or control worrying: over half the days (SR)	B		1.7186	1.6013	1.84448	0	2.58256		2.49994	2.27186	2.75092	0	3.9717		3.00557	2.63836	3.4239	0	4.71743		5.08845	4.33858	5.96794	0	8.14445		1.50962	1.46945	1.55088	0	2.30001
Trauma and Mental Illness	Recent restlessness: over half the days (SR)	B		1.78701	1.61293	1.97987	0	2.60722		2.65908	2.32586	3.04005	0	4.08192		3.49287	2.93968	4.15016	0	5.32758		6.91398	5.7135	8.36669	0	10.903		1.59198	1.5358	1.65021	0	2.44293
Trauma and Mental Illness	Recent worrying too much about different things: over half the days (SR)	B		1.76764	1.65412	1.88895	0	2.6943		2.39235	2.18181	2.62321	0	3.78757		3.13823	2.77603	3.54769	0	4.99646		5.00109	4.28677	5.83445	0	8.04038		1.50948	1.47114	1.54883	0	2.30367
Trauma and Mental Illness	Recent feelings of nervousness or anxiety: over half the days (SR)	B		1.81077	1.68425	1.94679	0	2.75778		2.42653	2.19492	2.68258	0	3.81441		2.89709	2.52659	3.32193	0	4.49053		4.9187	4.16672	5.80638	0	7.7992		1.49782	1.45647	1.54033	0	2.27185
Trauma and Mental Illness	Recent trouble relaxing: over half the days (SR)	B		1.80994	1.69598	1.93156	0	2.78243		2.59408	2.37377	2.83485	0	4.17959		3.35516	2.97889	3.77895	0	5.40683		5.36203	4.61323	6.23237	0	8.69596		1.54642	1.5082	1.58561	0	2.38368
Trauma and Mental Illness	Recent changes in speed/amount of moving or speaking: over half the days (SR)	B		1.88748	1.63805	2.1749	0	2.66038		3.00976	2.52119	3.59301	0	4.47955		5.29871	4.33221	6.48083	0	8.13166		9.60847	7.67796	12.0244	0	14.8385		1.75018	1.67338	1.83051	0	2.7349
Trauma and Mental Illness	Recent feelings of foreboding: over half the days (SR)	B		1.89949	1.74854	2.06347	0	2.89259		3.08165	2.77115	3.42694	0	4.98658		3.74999	3.25369	4.32199	0	5.96161		6.03959	5.08172	7.17801	0	9.63607		1.60927	1.56184	1.65814	0	2.49859
Trauma and Mental Illness	Recent feelings of depression: over half the days (SR)	B		1.99252	1.82897	2.17071	0	3.06029		3.04698	2.7261	3.40564	0	4.89532		3.41997	2.93582	3.98394	0	5.31978		6.43428	5.39787	7.66969	0	10.2702		1.60389	1.5547	1.65464	0	2.48335
Trauma and Mental Illness	Recent easy annoyance or irritability: over half the days (SR)	B		1.93499	1.77467	2.1098	0	2.94717		2.84736	2.54228	3.18904	0	4.5224		3.53625	3.04481	4.107	0	5.54002		5.99019	5.01415	7.15624	0	9.50051		1.58378	1.53486	1.63426	0	2.44091
Trauma and Mental Illness	Recent lack of interest or pleasure in doing things: over half the days (SR)	B		2.0475	1.88392	2.2253	0	3.17435		3.01041	2.69769	3.35938	0	4.83775		3.818	3.30416	4.41176	0	6.06339		6.16448	5.17393	7.34467	0	9.82104		1.6143	1.56593	1.66417	0	2.50731
Trauma and Mental Illness	Recent feelings of inadequacy: over half the days (SR)	B		2.28905	2.12087	2.47058	0	3.66268		3.74669	3.39777	4.13145	0	6.25209		4.85043	4.26426	5.51717	0	7.99517		7.46558	6.34716	8.78108	0	12.1729		1.73482	1.6875	1.78347	0	2.7646
Trauma and Mental Illness	Recent trouble concentrating on things: over half the days (SR)	B		2.07608	1.90673	2.26047	0	3.22161		3.21333	2.8796	3.58575	0	5.20607		4.49756	3.91213	5.1706	0	7.28743		6.99039	5.88678	8.30091	0	11.2503		1.67349	1.62363	1.72489	0	2.62988
Trauma and Mental Illness	Recent thoughts of suicide or self-harm (SR)	B		2.40177	2.2134	2.60617	0	3.85222		3.92515	3.53634	4.35671	0	6.53122		5.42247	4.7407	6.20228	0	8.95182		8.79362	7.44592	10.3853	0	14.3738		1.79106	1.7398	1.84382	0	2.87431
Trauma and Mental Illness	Ever worried more than most would (SR)	B		1.38631	1.34878	1.42489	1.39853e-119	2.03466		1.6743	1.61328	1.73763	2.82269e-162	2.60795		1.8544	1.76521	1.9481	2.10056e-132	2.92743		2.20329	2.0776	2.33659	6.79539e-152	3.57386		1.2539	1.24125	1.26668	0	1.78848
Trauma and Mental Illness	Repeated disturbing thoughts of experience in past month: moderately or more frequent (SR)	B		2.07034	1.95173	2.19617	0	3.31463		3.64897	3.37765	3.94209	0	6.21152		5.18604	4.6787	5.7484	0	8.82738		9.16593	8.01243	10.4855	0	15.5082		1.78734	1.74773	1.82785	0	2.8909
Trauma and Mental Illness	Upset when reminded of experience in past month: moderately or more frequent (SR)	B		1.99602	1.89568	2.10168	0	3.19872		3.40999	3.17965	3.65702	0	5.81224		4.43393	4.0243	4.88527	0	7.51295		8.38961	7.36371	9.55843	0	14.2092		1.73338	1.69785	1.76965	0	2.78635
Trauma and Mental Illness	General happiness: unhappy (SR)	B		2.00371	1.86268	2.15541	0	3.13032		3.2918	2.99443	3.61869	0	5.43824		4.14455	3.65057	4.70538	0	6.76121		6.7242	5.73801	7.87988	0	10.9521		1.66336	1.61914	1.70879	0	2.62037
Trauma and Mental Illness	Avoidance due to previous experience in past month: moderately or more frequent (SR)	B		2.26914	2.12284	2.42553	0	3.66672		4.01305	3.68548	4.36973	0	6.83147		5.59052	4.99881	6.25227	0	9.46976		10.9109	9.4878	12.5474	0	18.4617		1.84978	1.80536	1.8953	0	3.01116
Trauma and Mental Illness	Frequency of tenseness/restlessness in last 2 weeks: over half the days (SR)	B		1.70304	1.54863	1.87284	0	2.47039		2.52801	2.23221	2.86301	0	3.89069		3.46485	2.95587	4.06148	0	5.3603		4.43057	3.61085	5.43639	0	6.68125		1.50863	1.45736	1.56171	0	2.27377
Trauma and Mental Illness	Worrier/anxious feelings (SR)	B		1.0577	1.04289	1.07272	2.12629e-14	1.25439		1.10378	1.08025	1.12781	9.22111e-19	1.37468		1.09607	1.06113	1.13215	6.92556e-08	1.31582		1.18126	1.13226	1.23237	4.58543e-14	1.51924		1.04355	1.03703	1.05011	3.72436e-40	1.23299
Trauma and Mental Illness	Tense/highly strung (SR)	B		1.33725	1.28825	1.38811	7.36003e-52	1.89761		1.58884	1.50624	1.67596	3.84158e-64	2.37947		1.80155	1.6755	1.93708	2.85247e-56	2.73937		2.13524	1.9464	2.34242	2.86725e-57	3.30362		1.2351	1.21708	1.25339	1.29046e-173	1.73109
Trauma and Mental Illness	Guilty feelings (SR)	B		1.26575	1.23627	1.29593	8.41366e-85	1.77673		1.40938	1.36219	1.45821	4.23711e-86	2.06459		1.54816	1.47819	1.62144	7.12668e-76	2.31894		1.61586	1.517	1.72117	1.68291e-49	2.40259		1.16686	1.15583	1.178	8.37952e-222	1.58022
Trauma and Mental Illness	Happiness with health: unhappy (SR)	B		1.61025	1.53116	1.69342	0	2.43299		2.29084	2.13182	2.46173	0	3.68515		2.90574	2.62879	3.21186	0	4.69803		4.28412	3.74354	4.90277	0	6.9483		1.46721	1.43696	1.49809	0	2.22935
Trauma and Mental Illness	Belief that own life is meaningful: not at all or a little (SR)	B		1.94909	1.82974	2.07623	0	3.0619		3.1288	2.87575	3.40412	0	5.1983		3.89974	3.47543	4.37586	0	6.40855		5.2585	4.51117	6.12963	0	8.49105		1.6124	1.57346	1.6523	0	2.52337
Trauma and Mental Illness	Mood swings (SR)	B		1.21441	1.19173	1.23753	6.41462e-90	1.66973		1.34551	1.31019	1.38179	2.94297e-105	1.94768		1.40403	1.35335	1.4566	1.83317e-72	2.04488		1.56421	1.49494	1.63669	9.87986e-83	2.35511		1.14017	1.13167	1.14873	3.20084e-258	1.51769
Trauma and Mental Illness	Ever had period of extreme irritability (SR)	B		1.45706	1.41929	1.49583	7.77348e-173	2.19071		1.77614	1.71514	1.83931	6.25478e-227	2.82264		1.93649	1.84978	2.02726	4.18697e-175	3.10354		2.17501	2.05147	2.30598	9.22444e-149	3.52016		1.27075	1.25859	1.28303	0	1.82908
Trauma and Mental Illness	Ever had period of mania/excitability (SR)	B		1.97148	1.80673	2.15126	0	3.01401		2.88272	2.56814	3.23583	0	4.57493		4.48677	3.88897	5.17646	0	7.24086		6.15799	5.12422	7.40032	0	9.72132		1.63463	1.58387	1.68703	0	2.54552
Trauma and Mental Illness	Ever worried/tense/anxious for most of month or longer (SR)	B		1.38932	1.35481	1.4247	4.51547e-144	2.04814		1.69013	1.63353	1.74869	1.40394e-199	2.65082		1.86708	1.78449	1.95349	2.30432e-160	2.96768		2.21628	2.09869	2.34046	1.3973e-178	3.61718		1.25742	1.24576	1.26918	0	1.79908
Trauma and Mental Illness	Miserableness (SR)	B		1.18978	1.16919	1.21073	4.81673e-84	1.61395		1.29765	1.2656	1.33051	5.47717e-92	1.84538		1.36664	1.32104	1.41381	4.59808e-72	1.97228		1.44535	1.3818	1.51182	2.64839e-57	2.10814		1.12273	1.11484	1.13067	1.22598e-226	1.47265
Trauma and Mental Illness	Nervous feelings (SR)	B		1.18014	1.14406	1.21737	5.61392e-25	1.55003		1.28801	1.22881	1.35006	2.07847e-25	1.75907		1.41377	1.3237	1.50997	2.56401e-24	1.97828		1.58422	1.45012	1.73072	8.41636e-24	2.25803		1.13235	1.1175	1.1474	1.31506e-75	1.47987
Trauma and Mental Illness	Belittlement by partner or ex-partner as an adult (SR)	B		1.88721	1.81757	1.95952	0	3.03659		2.90028	2.73475	3.07584	0	4.91284		3.9977	3.65714	4.36998	0	6.77443		5.49743	4.8039	6.29108	0	9.07865		1.65044	1.62077	1.68064	0	2.62384
Trauma and Mental Illness	Fed-up feelings (SR)	B		1.20576	1.18049	1.23156	1.82404e-66	1.64209		1.36476	1.32462	1.40612	6.20772e-92	1.98036		1.49599	1.43782	1.55651	1.92758e-87	2.23124		1.60139	1.521	1.68602	4.3471e-71	2.4112		1.1507	1.14115	1.16033	2.56718e-238	1.54249
Trauma and Mental Illness	Suffer from nerves (SR)	B		1.21392	1.16943	1.26009	9.89559e-24	1.61456		1.41444	1.33994	1.49308	1.45237e-35	2.01484		1.54411	1.43132	1.66578	1.27075e-28	2.21704		2.06738	1.89052	2.26077	2.40394e-56	3.18804		1.18452	1.16678	1.20253	8.79735e-107	1.60792
Trauma and Mental Illness	Sensitivity/hurt feelings (SR)	B		1.11764	1.10252	1.13297	6.39356e-57	1.43872		1.19164	1.16823	1.21552	1.6259e-66	1.61155		1.24455	1.21113	1.2789	3.33662e-55	1.7168		1.26933	1.2221	1.31838	2.99787e-34	1.74309		1.08153	1.07539	1.08771	2.11388e-159	1.36013
Trauma and Mental Illness	Ever thought that life was not worth living (SR)	B		2.10286	2.02674	2.18184	0	3.46928		3.43429	3.23553	3.64525	0	5.92498		4.93032	4.49002	5.41379	0	8.44858		7.16193	6.17946	8.30061	0	11.8369		1.80278	1.76914	1.83706	0	2.93564
Trauma and Mental Illness	Worry too long after embarrassment (SR)	B		1.09869	1.08145	1.11622	8.92211e-31	1.37823		1.14134	1.11407	1.16928	3.36715e-26	1.47057		1.17212	1.13218	1.21346	1.03308e-18	1.51903		1.23522	1.17841	1.29477	5.44306e-18	1.63693		1.06426	1.05693	1.07164	2.16021e-69	1.30223
Trauma and Mental Illness	Frequency of depressed mood in last 2 weeks: at least half the days (SR)	B		1.85742	1.70227	2.02671	0	2.79563		2.3987	2.12822	2.70356	0	3.67776		3.23589	2.77423	3.77438	0	4.99281		5.03154	4.17377	6.0656	0	7.81336		1.51326	1.46486	1.56327	0	2.29005
Trauma and Mental Illness	Irritability (SR)	B		1.2562	1.22115	1.29225	1.59056e-55	1.74083		1.43285	1.37582	1.49225	8.53416e-67	2.09489		1.47761	1.39393	1.56631	1.03308e-38	2.13495		1.5872	1.46638	1.71797	1.19251e-29	2.29336		1.16123	1.14785	1.17478	3.08065e-140	1.5598
Trauma and Mental Illness	Ever had prolonged loss of interest (SR)	B		1.32249	1.29997	1.3454	2.13236e-222	1.92442		1.55119	1.51704	1.58611	0	2.4027		1.65518	1.60793	1.70381	4.31531e-254	2.59663		1.76346	1.69985	1.82946	6.18982e-199	2.79056		1.20184	1.19426	1.20947	0	1.67593
Trauma and Mental Illness	Frequency of unenthusiasm/disinterest in last 2 weeks: over half the days (SR)	B		1.70079	1.54494	1.87236	0	2.46249		2.51613	2.21987	2.85192	0	3.86546		3.24418	2.7558	3.81911	0	4.95549		5.08746	4.18047	6.19124	0	7.82681		1.51713	1.46543	1.57066	0	2.29129
Trauma and Mental Illness	Ever suffered mental distress preventing usual activities (SR)	B		1.40163	1.3742	1.4296	4.41722e-245	2.09131		1.69962	1.65709	1.74324	0	2.70057		1.83221	1.77295	1.89345	1.95332e-284	2.94359		2.05705	1.97709	2.14025	3.13335e-274	3.36698		1.2489	1.24009	1.25777	0	1.78574
Trauma and Mental Illness	Ever had prolonged sadness/depression (SR)	B		1.1906	1.17633	1.20504	4.11034e-176	1.63176		1.30767	1.28703	1.32864	9.40553e-239	1.89483		1.34963	1.32125	1.37863	1.69332e-167	1.97275		1.42556	1.38926	1.46281	1.41983e-158	2.12463		1.12188	1.11673	1.12706	0	1.47778
Trauma and Mental Illness	Loneliness/isolation (SR)	B		1.49254	1.44149	1.54539	6.92294e-112	2.23924		1.80776	1.72283	1.89689	9.12465e-128	2.83876		2.08479	1.95674	2.22121	1.62097e-113	3.32499		2.65066	2.45936	2.85684	9.72844e-143	4.35385		1.30659	1.28999	1.3234	0	1.90161
Trauma and Mental Illness	Ever contemplated self-harm (SR)	B		2.27424	2.17526	2.37772	0	3.77417		3.69447	3.46568	3.93835	0	6.38891		5.27337	4.81322	5.77751	0	9.09737		7.70813	6.75665	8.7936	0	12.9933		1.81144	1.7764	1.84718	0	2.95078
Trauma and Mental Illness	Ever sought or received professional help for mental distress (SR)	B		1.31811	1.29592	1.34068	3.03942e-222	1.91518		1.56237	1.52887	1.5966	0	2.42809		1.61118	1.56418	1.65958	4.12874e-218	2.50359		1.79201	1.73001	1.85623	5.64492e-229	2.8538		1.20108	1.19361	1.20859	0	1.67433
Trauma and Mental Illness	Depression (SR)	B		1.71591	1.60105	1.839	0	2.58203		2.15545	1.95191	2.38022	0	3.315		2.89954	2.54418	3.30455	0	4.52626		4.00753	3.38302	4.74732	0	6.22235		1.44784	1.40863	1.48813	0	2.16731
Trauma and Mental Illness	Frequency of family/friend visits: rare/never (SR)	B		1.24793	1.16418	1.3377	1.1814e-09	1.60138		1.53445	1.38664	1.69801	0	2.11885		1.78256	1.5462	2.05505	6.20245e-15	2.46518		2.33374	1.93313	2.81737	0	3.2762		1.23026	1.19495	1.26661	0	1.67761
Trauma and Mental Illness	Been in a confiding relationship as an adult: never/rarely (SR)	B		1.4891	1.41673	1.56518	0	2.1851		1.83668	1.70546	1.97799	0	2.80234		2.33322	2.10392	2.58751	0	3.6279		3.77285	3.29075	4.32558	0	6.03634		1.37054	1.34192	1.39978	0	2.01928
Trauma and Mental Illness	Seen GP for nerves/anxiety/tension/depression (SR)	B		1.32068	1.2946	1.34728	9.49747e-164	1.91217		1.57316	1.5318	1.61563	7.43121e-243	2.43437		1.66416	1.6055	1.72497	1.77594e-169	2.59147		1.88905	1.80893	1.97271	2.47132e-180	3.0186		1.21084	1.20187	1.21987	0	1.69444
Trauma and Mental Illness	Seen psychiatrist for nerves/anxiety/tension/depression (SR)	B		1.61662	1.54384	1.69284	4.60139e-92	2.46013		2.32156	2.18773	2.46358	2.30978e-169	3.79969		2.77433	2.56966	2.99531	2.72436e-149	4.57801		3.79927	3.47805	4.15015	1.59949e-190	6.41383		1.43442	1.41199	1.45721	0	2.17471
Trauma and Mental Illness	Able to confide: never (SR)	B		1.33955	1.26128	1.42268	0	1.83534		1.79522	1.64505	1.95911	0	2.67517		2.36933	2.1043	2.66773	0	3.6287		2.96352	2.52432	3.47914	0	4.48592		1.32831	1.29573	1.3617	0	1.91475
Trauma and Mental Illness	Citalopram (SR)	B		1.51547	1.33601	1.71904	3.00778e-10	2.00602		1.73775	1.44299	2.09272	1.39607e-08	2.24251		2.26683	1.77824	2.88966	1.14347e-10	2.95463		2.40466	1.71122	3.37911	9.82164e-07	2.81442		1.30467	1.23944	1.37334	0	1.78421
Trauma and Mental Illness	Anxiety/panic attacks (SR)	B		1.32118	1.14138	1.52931	0.000362381	1.54309		1.50948	1.21459	1.87596	0.000363829	1.72511		2.3461	1.80396	3.05118	5.67697e-10	3.00825		2.7399	1.92808	3.89354	4.7816e-08	3.26578		1.29039	1.21791	1.36719	0	1.73307
Trauma and Mental Illness	Ever self-harmed (SR)	B		2.43036	2.25766	2.61627	0	3.9427		4.01425	3.65118	4.41343	0	6.76244		6.66441	5.92331	7.49824	0	11.3235		10.8467	9.33151	12.608	0	18.1489		1.88251	1.8334	1.93293	0	3.06951
Trauma and Mental Illness	Been in combat/war-zone (SR)	B		1.49937	1.31373	1.71126	5.26088e-09	1.95571		1.99284	1.6611	2.39085	3.67918e-13	2.70902		1.88854	1.43534	2.48485	1.16654e-05	2.22582		1.53177	0.992605	2.36379	0.0714392	1		1.26445	1.19676	1.33597	0	1.68201
Trauma and Mental Illness	Witnessed sudden violent death (SR)	B		1.39611	1.32446	1.47164	1.01417e-34	1.98001		1.72046	1.59748	1.8529	5.44693e-46	2.57444		2.03364	1.84167	2.24562	4.63822e-44	3.08669		2.21155	1.93323	2.52993	2.71662e-30	3.27641		1.27073	1.24515	1.29684	1.87007e-117	1.79763
Trauma and Mental Illness	Ever heard un-real voice (SR)	B		2.03531	1.80059	2.30063	0	3.00122		3.33784	2.8598	3.89579	0	5.16603		4.07333	3.31701	5.0021	0	6.08929		8.67723	6.96376	10.8123	0	13.4082		1.69988	1.63012	1.77263	0	2.64361
Trauma and Mental Illness	Ever seen un-real vision (SR)	B		1.74495	1.59463	1.90945	0	2.56838		2.86707	2.55078	3.22258	0	4.53967		3.55463	3.03719	4.16022	0	5.52463		5.31426	4.37317	6.45785	0	8.21394		1.56591	1.51502	1.6185	0	2.39835
Trauma and Mental Illness	Physical violence by (ex)partner as adult (SR)	B		1.89239	1.80862	1.98005	0	3.01795		2.94588	2.76135	3.14275	0	4.96672		4.24087	3.87267	4.64409	0	7.20806		5.23158	4.59633	5.95462	0	8.66202		1.63341	1.60218	1.66525	0	2.58443
Trauma and Mental Illness	Been in serious accident, life-threatening (SR)	B		1.53364	1.43652	1.63733	0	2.2284		1.93322	1.75908	2.1246	0	2.91463		2.12816	1.86032	2.43455	0	3.12542		2.78585	2.33407	3.32509	0	4.09867		1.33325	1.29764	1.36982	0	1.91912
Trauma and Mental Illness	Victim of physical violent crime (SR)	B		1.30583	1.25371	1.36012	4.63398e-37	1.81769		1.66135	1.57136	1.7565	1.06425e-70	2.51889		1.92791	1.78984	2.07662	1.81739e-66	2.97883		2.46117	2.25093	2.69104	2.95053e-86	3.92895		1.2625	1.2433	1.282	9.34651e-195	1.7933
Trauma and Mental Illness	Victim of sexual assault (SR)	B		3.32172	3.22785	3.41831	0	5.90949		3.78728	3.65108	3.92855	0	6.76225		4.38931	4.19893	4.58832	0	7.86392		6.04092	5.79101	6.30161	0	11.0583		1.66916	1.65476	1.6837	0	2.69565
Trauma and Mental Illness	Medication: amitriptyline (SR)	B		1.4059	1.23869	1.59569	3.2333e-07	1.78244		1.70728	1.4164	2.05788	4.79992e-08	2.18439		2.72573	2.17274	3.41946	0	3.769		2.86327	2.08482	3.93239	2.42438e-10	3.5887		1.34227	1.27674	1.41116	0	1.87114
Trauma and Mental Illness	Serious illness, injury or assault to yourself in past 2 years (SR)	B		1.30693	1.22496	1.39438	1.56364e-15	1.7499		1.63018	1.48263	1.79242	0	2.32854		2.05969	1.80999	2.34385	0	3.02081		2.64287	2.22548	3.13854	0	3.87693		1.27746	1.24363	1.31221	0	1.79408
Trauma and Mental Illness	Marital separation/divorce in last 2 years (SR)	B		1.25602	1.13949	1.38447	9.55414e-06	1.53817		1.42079	1.23087	1.64	3.47681e-06	1.76395		1.97905	1.64583	2.37973	1.28892e-12	2.67682		1.94418	1.48857	2.53925	2.33171e-06	2.34136		1.21531	1.16744	1.26514	0	1.60956
Work and Workplace	Number of jobs held (SR)	C	0.11592		0.0935935	0.138246	0	1.40852	0.20105		0.164366	0.237733	0	1.60809	0.268973		0.21334	0.324606	0	1.7423	0.231962		0.147322	0.316603	1.86657e-07	1.56133	0.0900063		0.0791613	0.100851	0	1.36535
Work and Workplace	Any workplace very noisy: rarely/never (SR)	B		0.991485	0.978924	1.00421	0.230458	1		0.991715	0.970985	1.01289	0.489199	1		0.958834	0.926323	0.992486	0.0244424	1.09491		0.92653	0.876084	0.979881	0.0115471	1.16529		0.988861	0.982466	0.995298	0.000937029	1.07362
Work and Workplace	Any workplace very noisy: sometimes (SR)	B		1.10199	1.08214	1.12221	4.78053e-25	1.38027		1.10889	1.07732	1.14137	7.06123e-12	1.36595		1.13701	1.09073	1.18525	3.6885e-09	1.40532		1.19059	1.1236	1.26157	9.65584e-09	1.49625		1.0554	1.04671	1.06416	4.42857e-37	1.26784
Work and Workplace	Any workplace very noisy: often (SR)	B		1.3597	1.29769	1.42468	2.15162e-37	1.91922		1.63242	1.52761	1.74442	7.85987e-47	2.42537		1.96653	1.80658	2.14064	2.38879e-54	3.0137		2.21561	1.97924	2.48021	9.12518e-43	3.37141		1.25626	1.23374	1.27918	2.05524e-134	1.77075
Work and Workplace	Any workplace very cold: rarely/never (SR)	B		0.994328	0.985307	1.00343	0.266775	1		0.971197	0.95548	0.987174	0.000761312	1.12772		0.958701	0.93406	0.983992	0.00249401	1.14485		0.919899	0.879853	0.961768	0.000425172	1.24305		0.985864	0.981023	0.99073	2.36738e-08	1.10654
Work and Workplace	Any workplace very cold: sometimes (SR)	B		1.15622	1.12947	1.1836	2.44975e-33	1.51187		1.26192	1.21946	1.30586	7.19439e-40	1.73679		1.28641	1.22433	1.35163	7.36772e-23	1.7484		1.36805	1.27732	1.46523	1.3489e-18	1.87249		1.10504	1.09406	1.11613	4.60262e-85	1.41484
Work and Workplace	Any workplace very cold: often (SR)	B		1.49918	1.37716	1.632	0	2.09787		2.42716	2.16583	2.72001	0	3.75486		2.7115	2.30591	3.18842	0	4.04123		3.03147	2.4055	3.82035	0	4.24422		1.41778	1.37029	1.46692	0	2.08261
Work and Workplace	Any workplace very hot: rarely/never (SR)	B		0.996702	0.984278	1.00928	0.649523	1		0.975469	0.954491	0.996907	0.0346485	1.05889		0.951937	0.91932	0.98571	0.00872345	1.13577		0.915689	0.8646	0.969797	0.00426834	1.21035		0.986013	0.979568	0.9925	3.68764e-05	1.09482
Work and Workplace	Any workplace very hot: sometimes (SR)	B		1.09696	1.07634	1.11797	4.55614e-21	1.363		1.16291	1.1306	1.19615	3.30431e-25	1.51487		1.21141	1.1645	1.26021	6.8863e-21	1.60217		1.20352	1.13407	1.27722	2.76543e-09	1.524		1.06923	1.06043	1.07811	2.58293e-56	1.31357
Work and Workplace	Any workplace very hot: often (SR)	B		1.42807	1.34082	1.521	6.6748e-28	2.01683		1.86313	1.70905	2.03109	1.08746e-44	2.80987		2.16735	1.93248	2.43076	3.11983e-39	3.27486		2.15892	1.82764	2.55024	5.2515e-19	3.05752		1.29335	1.26249	1.32496	2.42007e-96	1.83816
Work and Workplace	Any workplace very dusty: rarely/never (SR)	B		0.99743	0.990815	1.00409	0.500596	1		0.980124	0.968392	0.991999	0.0017765	1.09824		0.984469	0.966795	1.00247	0.116511	1		0.951967	0.921562	0.983375	0.00473433	1.14802		0.992229	0.988685	0.995787	2.83469e-05	1.06942
Work and Workplace	Any workplace very dusty: sometimes (SR)	B		1.19438	1.15571	1.23433	1.49747e-25	1.57993		1.332	1.26852	1.39866	4.85145e-30	1.85215		1.49475	1.39873	1.59737	7.73038e-32	2.14553		1.59338	1.45246	1.74798	2.47123e-22	2.26313		1.14658	1.13088	1.1625	9.06815e-84	1.51559
Work and Workplace	Any workplace very dusty: often (SR)	B		1.5147	1.40483	1.63316	1.30158e-26	2.15897		1.78762	1.60347	1.99291	4.33603e-25	2.58716		2.1535	1.86729	2.48359	2.2381e-25	3.13988		2.93823	2.4659	3.50104	8.49262e-33	4.36715		1.3225	1.28459	1.36152	1.24095e-78	1.88922
Work and Workplace	Any workplace chemicals/fumes: rarely/never (SR)	B		0.998659	0.994575	1.00276	0.569925	1		0.991927	0.984624	0.999285	0.0420077	1.02748		0.999302	0.989033	1.00968	0.911961	1		0.991164	0.973716	1.00892	0.374769	1		0.997988	0.995909	1.00007	0.0664645	1
Work and Workplace	Any workplace chemicals/fumes: sometimes (SR)	B		1.24537	1.18722	1.30637	8.83561e-19	1.65868		1.37678	1.28089	1.47986	1.34091e-17	1.88072		1.52198	1.37608	1.68335	1.1325e-15	2.09547		1.81392	1.58558	2.07514	1.54625e-17	2.54916		1.17003	1.14663	1.19391	5.12499e-52	1.55667
Work and Workplace	Any workplace chemicals/fumes: often (SR)	B		1.63097	1.4609	1.82083	0	2.28146		2.08787	1.78667	2.43985	0	2.97221		2.25172	1.80432	2.81007	2.22436e-12	3.00899		2.91607	2.16969	3.91921	4.42374e-12	3.76276		1.36333	1.30349	1.42593	0	1.93244
Work and Workplace	Any workplace cigarette smoke exposure: sometimes (SR)	B		1.11917	1.09274	1.14624	9.85593e-20	1.41109		1.22832	1.18533	1.27288	4.463e-29	1.65403		1.24312	1.17924	1.31047	2.20929e-15	1.63899		1.23679	1.14127	1.3403	5.07404e-07	1.5428		1.08565	1.0742	1.09722	9.49101e-52	1.35653
Work and Workplace	Any workplace cigarette smoke exposure: often (SR)	B		1.33879	1.27403	1.40684	3.84239e-30	1.86488		1.63568	1.52446	1.75501	4.54933e-42	2.41862		1.89355	1.72312	2.08084	1.61963e-39	2.83936		2.18692	1.92917	2.47911	9.85357e-34	3.26803		1.24941	1.22524	1.27405	4.30566e-110	1.75057
Work and Workplace	Any work paints/thinners/glues: rarely/never (SR)	B		1.00256	0.999289	1.00583	0.159153	1		1.00158	0.996191	1.007	0.614431	1		1.00389	0.996084	1.01175	0.38507	1		0.983949	0.966984	1.00121	0.0879756	1		1.00014	0.998421	1.00187	0.879774	1
Work and Workplace	Any work paints/thinners/glues: sometimes (SR)	B		1.23055	1.14849	1.31849	1.02238e-08	1.56144		1.27977	1.14844	1.42613	1.62695e-05	1.56132		1.33336	1.1391	1.56076	0.000597456	1.53716		1.92378	1.58254	2.3386	1.55302e-10	2.54269		1.14767	1.11348	1.18291	9.43943e-19	1.46896
Work and Workplace	Any work paints/thinners/glues: often (SR)	B		1.63268	1.40385	1.89881	5.76453e-10	2.15681		1.77384	1.41389	2.22542	1.61541e-06	2.17888		2.39986	1.78977	3.21792	1.25911e-08	2.97868		3.51482	2.43012	5.08367	7.70426e-11	4.29436		1.36677	1.28598	1.45264	0	1.89242
Work and Workplace	Any work pesticides: sometimes (SR)	B		1.21875	1.04837	1.41682	0.0152834	1.27357		1.37565	1.09497	1.72827	0.00931732	1.41745		1.18913	0.828234	1.70727	0.404902	1		2.31238	1.53938	3.47355	0.000101458	2.4506		1.16342	1.08902	1.2429	1.07607e-05	1.40038
Work and Workplace	Any workplace diesel exhaust: rarely/never (SR)	B		0.99788	0.995858	0.999906	0.0558581	1.0098		0.995654	0.991831	0.999491	0.0361362	1.02307		0.995041	0.988936	1.00118	0.143486	1		0.993161	0.982868	1.00356	0.232721	1		0.998095	0.996961	0.99923	0.00130744	1.02854
Work and Workplace	Any work diesel exhaust: sometimes (SR)	B		1.41116	1.30391	1.52723	4.84272e-17	1.93342		1.73222	1.54776	1.93865	4.10239e-21	2.46853		1.91614	1.63746	2.24224	1.83047e-15	2.65914		1.98561	1.57819	2.49819	1.26282e-08	2.53344		1.25793	1.21873	1.29839	1.99972e-45	1.73505
Work and Workplace	Any work diesel exhaust: often (SR)	B		1.80212	1.49161	2.17726	2.94227e-09	2.34793		2.2506	1.72885	2.92982	4.47676e-09	2.85137		3.32779	2.40583	4.60305	1.2376e-12	4.24491		5.33318	3.61968	7.85783	0	6.69903		1.51489	1.41329	1.6238	0	2.17755
Work and Workplace	Breathing problems on job (SR)	B		1.29914	1.12398	1.50161	0.000734724	1.49727		1.83327	1.49997	2.24062	8.2045e-09	2.36596		1.94176	1.45277	2.59533	1.49935e-05	2.2638		2.53688	1.7234	3.73434	5.02168e-06	2.83996		1.28365	1.20995	1.36184	0	1.71396
Work and Workplace	NCOs, other ranks (SOC)	B		1.33807	1.01689	1.76068	0.0522948	1.14794		1.65949	1.11856	2.46199	0.0167712	1.48273		3.58499	2.36999	5.42288	3.92767e-09	4.1719		1.90405	0.881584	4.11239	0.126549	1		1.34591	1.21298	1.4934	3.52692e-08	1.72125
Work and Workplace	Sales/retail assistants (SOC)	B		1.19653	1.09735	1.30468	9.62143e-05	1.42421		1.49636	1.31659	1.70068	1.87287e-09	1.96221		1.52547	1.26244	1.8433	2.45586e-05	1.83803		2.11997	1.65184	2.72077	9.74048e-09	2.68949		1.19243	1.14853	1.23802	0	1.56155
Work and Workplace	Assemblers, routine ops n.e.c. (SOC)	B		1.76739	1.44198	2.16623	1.02677e-07	2.2403		1.90024	1.40726	2.5659	5.37871e-05	2.16432		2.75989	1.90522	3.99797	1.89098e-07	3.21848		2.92086	1.75596	4.85855	7.0584e-05	2.90811		1.377	1.27115	1.49166	9.34818e-15	1.85823
Work and Workplace	Laborers in process/plant ops n.e.c. (SOC)	B		1.21386	0.873286	1.68727	0.296026	1		1.4292	0.881406	2.31745	0.179771	1		2.43234	1.39043	4.255	0.00303374	2.12723		3.17693	1.58273	6.3769	0.0019324	2.5431		1.30191	1.14875	1.47549	5.14327e-05	1.56211
Work and Workplace	Other goods handling/storage n.e.c. (SOC)	B		1.35963	0.976837	1.89243	0.0927211	1		1.93067	1.24268	2.99954	0.0053412	1.79184		2.05116	1.09722	3.83448	0.0344393	1.42381		2.38195	1.03159	5.49994	0.0566823	1.21213		1.29456	1.13736	1.47349	0.00012938	1.53262
Work and Workplace	Any shift work: yes (SR)	B		1.18276	1.1383	1.22896	3.27874e-17	1.53507		1.34503	1.27237	1.42185	4.86177e-25	1.86105		1.46886	1.36033	1.58605	3.70059e-22	2.06046		1.43242	1.27714	1.60658	2.31127e-09	1.87207		1.13609	1.11798	1.15449	3.33134e-54	1.48116
Work and Workplace	Any workplace cigarette smoke exposure: rarely/never (SR)	B		0.986454	0.978332	0.994643	0.00215322	1.07897		0.969514	0.955678	0.98355	4.70315e-05	1.14713		0.97225	0.951247	0.993717	0.017102	1.08609		0.95179	0.918187	0.986622	0.0108238	1.13079		0.987451	0.983262	0.991658	9.7332e-09	1.10051
Work and Workplace	Higher education teaching professional (SOC)	B		1.08058	0.949818	1.22934	0.285242	1		1.13246	0.919131	1.39529	0.286535	1		1.06847	0.77021	1.48223	0.731857	1		0.884458	0.506431	1.54467	0.701185	1		1.0337	0.970448	1.10106	0.331263	1
Work and Workplace	Further education teaching professional (SOC)	B		1.16565	1.0287	1.32082	0.023942	1.20054		1.18016	0.960138	1.45059	0.143293	1		1.19569	0.875035	1.63385	0.312609	1		0.997707	0.592967	1.67871	0.993101	1		1.07111	1.00802	1.13814	0.0312607	1.09794
Work and Workplace	Education officers, school inspectors (SOC)	B		1.18363	0.977821	1.43275	0.111283	1		1.14409	0.831524	1.57414	0.462439	1		1.3338	0.846787	2.10092	0.259942	1		1.1116	0.521829	2.36795	0.809011	1		1.08656	0.991484	1.19075	0.0855942	1
Work and Workplace	Secondary education teaching professional (SOC)	B		0.895363	0.82549	0.971152	0.012045	1.2046		0.739203	0.636978	0.857834	0.00012885	1.60526		0.709926	0.561732	0.897215	0.00656748	1.47189		0.65836	0.450543	0.962035	0.0428424	1.242		0.884403	0.846683	0.923803	5.40679e-08	1.38129
Work and Workplace	Primary/nursery education teaching professional (SOC)	B		0.907486	0.836918	0.984004	0.0271932	1.14478		0.74945	0.646233	0.869152	0.000246257	1.56673		0.702226	0.554897	0.88867	0.00529068	1.50074		0.667729	0.459625	0.970055	0.0466213	1.20926		0.88879	0.851102	0.928147	1.55103e-07	1.36622
Work and Workplace	Teaching professional n.e.c. (SOC)	B		1.1709	1.01545	1.35015	0.042393	1.14073		0.980715	0.764288	1.25843	0.895436	1		1.16826	0.823168	1.65803	0.438706	1		0.725818	0.373071	1.41209	0.392091	1		1.026	0.955796	1.10136	0.510782	1
Work and Workplace	Researchers n.e.c. (SOC)	B		0.942557	0.752185	1.18111	0.649523	1		0.843738	0.572914	1.24258	0.442418	1		1.13331	0.671157	1.9137	0.685456	1		0.361233	0.0893847	1.45986	0.185284	1		0.940356	0.838596	1.05446	0.320108	1
Work and Workplace	General office assistants/clerks (SOC)	B		1.03702	0.94383	1.13942	0.500596	1		1.1507	0.993552	1.3327	0.0776671	1		1.50562	1.23416	1.83679	0.000105014	1.77173		1.14604	0.825102	1.59182	0.45965	1		1.08165	1.03649	1.12879	0.00042025	1.23097
Work and Workplace	Elementary office occupations n.e.c. (SOC)	B		1.05943	0.955045	1.17522	0.320474	1		1.22965	1.04891	1.44155	0.0155202	1.2754		1.32806	1.05364	1.67395	0.0237826	1.29137		1.05684	0.725984	1.53847	0.803626	1		1.07445	1.02464	1.12668	0.00382299	1.18351
Work and Workplace	No breathing problems on job (SR)	B		0.993795	0.990065	0.997539	0.00209063	1.0522		0.982309	0.975026	0.989645	5.43871e-06	1.11328		0.979659	0.968003	0.991455	0.00130326	1.10185		0.966411	0.946217	0.987036	0.00253487	1.12849		0.992286	0.990076	0.9945	1.80325e-11	1.0801
Work and Workplace	Employment: paid or self-employed (SR)	B		1.01018	0.99816	1.02235	0.125752	1		0.983546	0.964734	1.00272	0.115691	1		0.987458	0.959208	1.01654	0.44677	1		0.87507	0.833078	0.919178	2.47209e-07	1.39722		0.989676	0.983924	0.995462	0.000640477	1.07223
Work and Workplace	Employment: look after home/family (SR)	B		0.920025	0.863278	0.980503	0.0155937	1.16229		0.836728	0.75253	0.930345	0.00162865	1.35855		0.780923	0.662558	0.920435	0.0052052	1.3929		0.866597	0.687341	1.0926	0.265084	1		0.929343	0.900753	0.958841	6.48721e-06	1.25451
Work and Workplace	Marketing/sales managers (SOC)	B		1.2296	1.03192	1.46514	0.029911	1.21342		0.963772	0.707838	1.31224	0.840812	1		0.762025	0.452968	1.28195	0.358915	1		1.99571	1.19517	3.33246	0.0124416	1.67814		1.06096	0.974841	1.15469	0.191213	1
Work and Workplace	Software professionals (SOC)	B		0.885653	0.757969	1.03485	0.159914	1		0.960031	0.749495	1.22971	0.780257	1		0.734676	0.478165	1.12879	0.196435	1		0.651516	0.321991	1.31828	0.272466	1		0.923228	0.853349	0.99883	0.053743	1.03542
Work and Workplace	Business/related associate professional n.e.c. (SOC)	B		1.04296	0.878482	1.23822	0.667637	1		1.22681	0.947473	1.58849	0.148657	1		0.929894	0.597623	1.4469	0.77888	1		0.86171	0.424761	1.74815	0.712361	1		1.02519	0.944683	1.11257	0.581515	1
Work and Workplace	Civil service admin. officers/assistants (SOC)	B		1.12909	1.02807	1.24003	0.0166464	1.19794		1.2868	1.11313	1.48758	0.00109441	1.46798		1.20445	0.962654	1.50697	0.132119	1		1.54157	1.13835	2.08761	0.00808178	1.53521		1.10664	1.06018	1.15514	5.5543e-06	1.31277
Work and Workplace	Local government clerical officers/assistants (SOC)	B		1.12724	1.0327	1.23044	0.0116015	1.21647		1.16005	1.00753	1.33567	0.0509022	1.09461		1.18268	0.957424	1.46093	0.150966	1		0.888774	0.621664	1.27065	0.556433	1		1.0536	1.01039	1.09866	0.0175577	1.11284
Work and Workplace	Accounts/wages clerks, book-keepers, other (SOC)	B		1.15422	1.03439	1.28792	0.0155937	1.22301		1.3175	1.11128	1.56199	0.00243521	1.46295		1.44259	1.12668	1.84707	0.00592801	1.50447		1.66965	1.17622	2.37007	0.00655643	1.63149		1.13992	1.08495	1.19766	3.22942e-07	1.38855
Work and Workplace	Counter clerks (SOC)	B		0.95721	0.856155	1.07019	0.495554	1		1.01591	0.848766	1.21597	0.884444	1		1.05638	0.806293	1.38402	0.731857	1		0.985974	0.645432	1.50619	0.954737	1		0.99957	0.947218	1.05482	0.987495	1
Work and Workplace	Personal assistants/secretaries (SOC)	B		1.01308	0.941301	1.09032	0.762235	1		0.971285	0.858339	1.09909	0.6885	1		1.01025	0.838718	1.21687	0.927738	1		0.870268	0.644331	1.17543	0.412121	1		0.991483	0.956071	1.02821	0.672115	1
Work and Workplace	Any shift work: no (SR)	B		0.996984	0.992025	1.00197	0.281389	1		0.993613	0.985008	1.00229	0.18066	1		0.994114	0.980877	1.00753	0.441852	1		1.00583	0.987806	1.02419	0.564958	1		0.998282	0.995794	1.00078	0.19742	1
Work and Workplace	Employment: retired (SR)	B		0.951862	0.932063	0.972083	9.12296e-06	1.2006		0.936951	0.902692	0.97251	0.00103244	1.19875		0.884305	0.830656	0.94142	0.00021675	1.31932		0.889961	0.812979	0.974233	0.0170456	1.19122		0.963132	0.952484	0.973899	6.34693e-11	1.19269
Work and Workplace	Employment: unpaid/voluntary (SR)	B		1.08463	1.00573	1.16971	0.04906	1.08164		1.03956	0.916247	1.17946	0.595361	1		0.964286	0.790774	1.17587	0.753525	1		1.08629	0.823431	1.43305	0.592099	1		1.02153	0.984692	1.05974	0.281923	1
Work and Workplace	Directors/chief executives, major org (SOC)	B		1.1072	0.940399	1.30359	0.266775	1		1.20049	0.931306	1.54748	0.191225	1		1.14514	0.773814	1.69466	0.550502	1		1.76793	1.09147	2.86363	0.0293272	1.40744		1.09935	1.02097	1.18375	0.0147519	1.1673
Work and Workplace	IT/comm. tech. managers (SOC)	B		0.917427	0.687861	1.22361	0.60361	1		1.07306	0.691564	1.665	0.782968	1		1.20993	0.63816	2.29397	0.610313	1		1.19925	0.442181	3.25252	0.751638	1		1.02836	0.900348	1.17458	0.705209	1
Work and Workplace	IT strategy/planning professional (SOC)	B		0.837248	0.642674	1.09073	0.230383	1		1.42717	1.01474	2.00723	0.0532868	1.13703		0.971789	0.528477	1.78697	0.937828	1		0.658564	0.209528	2.06992	0.511297	1		1.01412	0.901336	1.14102	0.829535	1
Models for two outcomes (place of birth in UK - north co-ordinate, place of birth in UK - east co-ordinate) exclude the place of birth covariate, as these outcomes were not assessed among individuals who were not born in the UK. Median E-values for confidence interval (CI) by maltreatment count comparison are as follows: 1.25 (1 vs. 0); 1.41 (2 vs. 0); 1.45 (3 vs. 0); 1.56 (4-5 vs. 0); and 1.32 (…

## Sheet: S9 Obs OWA_Male
Table S9: Observational Outcome-Wide Analysis of Childhood Maltreatment on Health Outcomes in Adulthood (Males Only)
Theme	Outcome	Variable Type	Maltreatment Count: 1 vs. 0						Maltreatment Count: 2 vs. 0						Maltreatment Count: 3 vs. 0						Maltreatment Count: 4-5 vs. 0						Maltreatment Continuous Count (Test for Trend)
			Beta	RR/OR	Lower 95% CI	Upper 95% CI	P-Value, FDR	E-Value for CI	Beta	RR/OR	Lower 95% CI	Upper 95% CI	P-Value, FDR	E-Value for CI	Beta	RR/OR	Lower 95% CI	Upper 95% CI	P-Value, FDR	E-Value for CI	Beta	RR/OR	Lower 95% CI	Upper 95% CI	P-Value, FDR	E-Value for CI	Beta	RR/OR	Lower 95% CI	Upper 95% CI	P-Value, FDR	E-Value for CI
Alcohol, Drugs, Sex, and Lifestyle	Ever taken cannabis (SR)	B		1.22381	1.1844	1.26453	5.937e-33	1.65175		1.35409	1.28652	1.4252	1.64089e-30	1.89366		1.40012	1.29018	1.51943	3.03882e-15	1.90205		1.39371	1.21434	1.59958	7.10257e-06	1.72451		1.14406	1.12643	1.16197	3.45076e-64	1.50381
Alcohol, Drugs, Sex, and Lifestyle	Lifetime number of sexual partners (SR)	C	0.175287		0.148497	0.202077	0	1.49903	0.369482		0.321341	0.417622	0	1.90023	0.510914		0.430314	0.591513	0	2.1604	0.321233		0.1799	0.462567	2.31327e-05	1.57333	0.162143		0.147466	0.17682	0	1.49646
Alcohol, Drugs, Sex, and Lifestyle	Time outdoors in summer (SR)	C	0.0443009		0.0227749	0.065827	0.000122862	1.16887	0.159403		0.12149	0.197316	7.48505e-16	1.48372	0.173069		0.110598	0.235541	1.65758e-07	1.45329	0.283237		0.174994	0.39148	9.62963e-07	1.63048	0.0638831		0.052343	0.0754232	0	1.27775
Alcohol, Drugs, Sex, and Lifestyle	Weekly champagne/white wine intake (SR)	C	0.0195472		-0.0030949	0.0421893	0.123807	1	-0.0178208		-0.0587882	0.0231465	0.44862	1	-0.0661681		-0.136281	0.00394453	0.0926663	1	-0.0902507		-0.221229	0.0407278	0.233934	1	-0.00682117		-0.0194554	0.00581301	0.31889	1
Alcohol, Drugs, Sex, and Lifestyle	Age at first sexual intercourse (SR)	C	-0.136743		-0.161056	-0.11243	0	1.42626	-0.311852		-0.354608	-0.269097	0	1.81128	-0.386358		-0.456864	-0.315852	0	1.92595	-0.606574		-0.72769	-0.485458	0	2.36137	-0.143282		-0.1563	-0.130263	0	1.47164
Alcohol, Drugs, Sex, and Lifestyle	Ever smoked (SR)	B		1.10457	1.08864	1.12073	2.52399e-40	1.39927		1.15173	1.12427	1.17987	7.77688e-30	1.49804		1.2099	1.16562	1.25586	6.44784e-23	1.605		1.18758	1.11192	1.26838	1.00569e-06	1.46468		1.0724	1.0646	1.08025	3.89838e-78	1.32686
Alcohol, Drugs, Sex, and Lifestyle	Ever addicted to substance/behavior (SR)	B		1.8268	1.69407	1.96992	0	2.77841		3.08393	2.76987	3.4336	0	4.98399		3.23639	2.73022	3.83639	0	4.90367		5.54946	4.31534	7.13651	0	8.09778		1.61125	1.55821	1.6661	0	2.49084
Alcohol, Drugs, Sex, and Lifestyle	Frequency consumes 6+ units alcohol: weekly or more often (SR)	B		1.06854	1.01491	1.125	0.0189206	1.1379		1.16461	1.06625	1.27203	0.00119027	1.33205		1.05625	0.910799	1.22493	0.545983	1		1.06491	0.82584	1.3732	0.683368	1		1.04872	1.02064	1.07758	0.00083659	1.16577
Alcohol, Drugs, Sex, and Lifestyle	Tobacco: ex-smoker (SR)	B		1.17131	1.13668	1.20698	2.48665e-24	1.53085		1.3057	1.24303	1.37152	8.83354e-26	1.79267		1.43284	1.32882	1.54502	3.98774e-20	1.98983		1.33095	1.14417	1.54822	0.000506523	1.55032		1.13286	1.11596	1.15002	5.3202e-59	1.4757
Alcohol, Drugs, Sex, and Lifestyle	Plays computer games: often (SR)	B		1.3051	1.18134	1.44182	4.2975e-07	1.64418		1.47936	1.25717	1.74082	5.37921e-06	1.82577		1.50405	1.15663	1.95582	0.00438123	1.58225		0.767439	0.419012	1.4056	0.458137	1		1.16139	1.10442	1.22129	1.05361e-08	1.44403
Alcohol, Drugs, Sex, and Lifestyle	Time spent watching TV (SR)	C	0.0565587		0.0375074	0.07561	1.7714e-08	1.24136	0.115872		0.0823298	0.149414	3.85353e-11	1.39816	0.129006		0.0736093	0.184402	1.28991e-05	1.36978	0.312179		0.216265	0.408093	7.3351e-10	1.80618	0.0568296		0.0466069	0.0670523	0	1.27579
[truncated: 409 more rows]

## Sheet: S10 Gen OWA 12 SNPs
Table S10. Genetic Outcome-Wide Analysis of Childhood Maltreatment Polygenic Risk Score (P-Value Threshold 5e-08) on Outcomes in Adulthood
[truncated: 306 more rows]

[truncated: 3 more sheets: S11 Gen OWA_PT 0.5_299049SNP, S12 Gen OWA_Female, S13 Gen OWA_Male]
